# Supplementary material for: Identification of lineage-specific epigenetic regulators FOXA1 and GRHL2 through chromatin accessibility profiling in breast cancer cell lines
Source: Cancer Gene Ther. 2024 Mar 1;31(5):736–45. doi: 10.1038/s41417-024-00745-z (PMC11101334; doi:10.1038/s41417-024-00745-z)
Supplement: Supplementary file 2 — Supplementary Tables [file 41417_2024_745_MOESM2_ESM.xlsx]

## Sheet: SupplementaryTable1
Supplementary Table 1. 23 breast cancer cell lines used in this study
Cell line	Culture condition	Source	Lehmann's classification
MCF7	DMEM+10%FBS +10ug/mL insulin	Dr. Hitoshi Zenbutsu	NA
T-47D	RPMI1640 +10%FBS +10ug/mL insulin	Dr. Yoshio Miki	NA
BT474/CMV-Luc	RPMI1640 +20%FBS +10ug/mL insulin	JCRB	NA
MDA-MB-361-Luc	Leibovitz's L-15 + 20% FBS	JCRB	NA
YMB-1	RPMI1640 +10%FBS	JCRB	NA
HCC-1954-Luc	RPMI1640 +10%FBS	JCRB	NA
SK-BR-3-Luc	McCoy's +10%FBS	JCRB	NA
MDA-MB-453	Leibovitz's L-15 + 10% FBS	ATCC	LAR
HCC1937	RPMI1640 +10%FBS	ATCC	BL1
HCC1143	RPMI1640 +10%FBS	ATCC	BL1
HCC1395	RPMI1640 +10%FBS	ATCC	Unclassified
HCC38	RPMI1640 +10%FBS	ATCC	BL1
HCC70	RPMI1640 +10%FBS	ATCC	BL2
HCC1806	RPMI1640 +10%FBS	ATCC	BL2
HCC1187	RPMI1640 +10%FBS	ATCC	IM
BT549	RPMI1640 +10%FBS +10ug/mL insulin	ATCC	M
Hs578T	DMEM +10%FBS +10ug/mL insulin	ATCC	MSL
MDA-MB-231	Leibovitz's L-15 + 10% FBS	ATCC	MSL
MDA-MB-468	Leibovitz's L-15 + 10% FBS	ATCC	BL1
MDA-MB-157	Leibovitz's L-15 + 10% FBS	ATCC	MSL
MDA-MB-436	Leibovitz's L-15 + 10% FBS +10ug/mL insulin	ATCC	MSL
BT-20	EMEM +10%FBS	ATCC	Unclassified
DU4475	RPMI1640 +10%FBS	ATCC	IM

## Sheet: SupplementaryTable2
Supplementary Table 2. Reproducible peak set from ATAC-seq of 23 breast cancer cell lines
seqnames	start	end	width	name	score	scorePerMillion	sampleOverlap	origName	annotation	geneChr	geneStart	geneEnd	geneLength	geneStrand	geneId	transcriptId	distanceToTSS	ENSEMBL	SYMBOL	GENENAME
chr1	827310	827810	501	ATAC_1	69.8498	15.1671	18	HCC70_peak_18b	Promoter	1	827598	859446	31849	1	643837	ENST00000445118.7	0	ENSG00000228794	LINC01128	long intergenic non-protein coding RNA 1128
chr1	832025	832525	501	ATAC_2	36.2375	14.6955	3	BT474_peak_12	Intron (ENST00000624927.3/643837, intron 1 of 2)	1	831605	842020	10416	1	643837	ENST00000415295.1	420	ENSG00000228794	LINC01128	long intergenic non-protein coding RNA 1128
chr1	845563	846063	501	ATAC_3	33.5423	12.0656	2	MCF7_peak_23	Exon (ENST00000669922.1/643837, exon 3 of 3)	1	851348	852752	1405	1	643837	ENST00000425657.1	-5285	ENSG00000228794	LINC01128	long intergenic non-protein coding RNA 1128
chr1	858546	859046	501	ATAC_4	43.8713	16.6816	5	HCC1187_peak_36	Exon (ENST00000445118.7/643837, exon 5 of 5)	1	851348	852752	1405	1	643837	ENST00000425657.1	7198	ENSG00000228794	LINC01128	long intergenic non-protein coding RNA 1128
chr1	869666	870166	501	ATAC_5	46.4733	10.0911	10	HCC70_peak_26	Promoter	1	868240	870201	1962	2	284593	ENST00000432963.1	35	ENSG00000230368	FAM41C	family with sequence similarity 41 member C
chr1	904494	904994	501	ATAC_6	22.9205	15.048	15	BT549_peak_30	Exon (ENST00000607769.1/ENST00000607769.1, exon 1 of 2)	1	917370	918534	1165	2	100130417	ENST00000432961.1	13540	ENSG00000223764	LINC02593	long intergenic non-protein coding RNA 2593
chr1	905189	905689	501	ATAC_7	14.2308	9.34296	2	BT549_peak_31	Intron (ENST00000607769.1/ENST00000607769.1, intron 1 of 1)	1	917370	918534	1165	2	100130417	ENST00000432961.1	12845	ENSG00000223764	LINC02593	long intergenic non-protein coding RNA 2593
chr1	906665	907165	501	ATAC_8	110.729	32.3163	4	MDA-MB-231_peak_27	Intron (ENST00000607769.1/ENST00000607769.1, intron 1 of 1)	1	917370	918534	1165	2	100130417	ENST00000432961.1	11369	ENSG00000223764	LINC02593	long intergenic non-protein coding RNA 2593
chr1	911097	911597	501	ATAC_9	63.4174	23.7166	8	HCC1806_peak_20	Exon (ENST00000448179.1/ENST00000448179.1, exon 1 of 2)	1	917370	918534	1165	2	100130417	ENST00000432961.1	6937	ENSG00000223764	LINC02593	long intergenic non-protein coding RNA 2593
chr1	912781	913281	501	ATAC_10	15.9042	10.4416	2	BT549_peak_40	Exon (ENST00000448179.1/ENST00000448179.1, exon 2 of 2)	1	917370	918534	1165	2	100130417	ENST00000432961.1	5253	ENSG00000223764	LINC02593	long intergenic non-protein coding RNA 2593
chr1	913329	913829	501	ATAC_11	22.9205	15.048	4	BT549_peak_41	Exon (ENST00000448179.1/ENST00000448179.1, exon 2 of 2)	1	917370	918534	1165	2	100130417	ENST00000432961.1	4705	ENSG00000223764	LINC02593	long intergenic non-protein coding RNA 2593
chr1	916917	917417	501	ATAC_12	9.45164	6.2053	2	BT549_peak_49a	Exon (ENST00000609207.1/ENST00000609207.1, exon 1 of 1)	1	917370	918534	1165	2	100130417	ENST00000432961.1	1117	ENSG00000223764	LINC02593	long intergenic non-protein coding RNA 2593
chr1	918658	919158	501	ATAC_13	13.3684	5.42132	2	BT474_peak_45a	Promoter	1	917370	918534	1165	2	100130417	ENST00000432961.1	-124	ENSG00000223764	LINC02593	long intergenic non-protein coding RNA 2593
chr1	919305	919805	501	ATAC_14	21.6572	8.7827	2	BT474_peak_45b	Promoter	1	916870	919692	2823	2	100130417	ENST00000417705.1	0	ENSG00000223764	LINC02593	long intergenic non-protein coding RNA 2593
chr1	920326	920826	501	ATAC_15	67.1569	16.6259	8	MDA361_peak_25d	Promoter	1	916870	919692	2823	2	100130417	ENST00000417705.1	-634	ENSG00000223764	LINC02593	long intergenic non-protein coding RNA 2593
chr1	921017	921517	501	ATAC_16	30.3611	19.933	15	BT549_peak_56b	Distal Intergenic	1	916870	919692	2823	2	100130417	ENST00000417705.1	-1325	ENSG00000223764	LINC02593	long intergenic non-protein coding RNA 2593
chr1	922932	923432	501	ATAC_17	12.5951	8.26908	2	BT549_peak_61	Promoter	1	923928	939291	15364	1	148398	ENST00000420190.6	-496	ENSG00000187634	SAMD11	sterile alpha motif domain containing 11
chr1	923624	924124	501	ATAC_18	12.5951	8.26908	10	BT549_peak_62b	Promoter	1	923928	939291	15364	1	148398	ENST00000420190.6	0	ENSG00000187634	SAMD11	sterile alpha motif domain containing 11
chr1	924607	925107	501	ATAC_19	42.6274	8.84147	13	MDA-MB-453_peak_31d	Promoter	1	925150	935793	10644	1	148398	ENST00000437963.5	-43	ENSG00000187634	SAMD11	sterile alpha motif domain containing 11
chr1	925435	925935	501	ATAC_20	79.462	16.4814	7	MDA-MB-453_peak_32b	Promoter	1	925731	944574	18844	1	148398	ENST00000342066.8	0	ENSG00000187634	SAMD11	sterile alpha motif domain containing 11
chr1	933026	933526	501	ATAC_21	147.39	45.9664	16	T47D_peak_45a	Intron (ENST00000420190.6/148398, intron 4 of 6)	1	930312	944575	14264	1	148398	ENST00000341065.8	2714	ENSG00000187634	SAMD11	sterile alpha motif domain containing 11
chr1	938021	938521	501	ATAC_22	72.9476	22.7501	18	T47D_peak_46	Promoter	1	939275	944259	4985	1	148398	ENST00000455979.1	-754	ENSG00000187634	SAMD11	sterile alpha motif domain containing 11
chr1	939018	939518	501	ATAC_23	9.45164	6.2053	4	BT549_peak_89b	Promoter	1	939275	944259	4985	1	148398	ENST00000455979.1	0	ENSG00000187634	SAMD11	sterile alpha motif domain containing 11
chr1	940080	940580	501	ATAC_24	24.7447	16.2457	12	BT549_peak_91c	Promoter	1	940346	942173	1828	1	148398	ENST00000478729.1	0	ENSG00000187634	SAMD11	sterile alpha motif domain containing 11
chr1	940757	941257	501	ATAC_25	52.4201	34.4154	16	BT549_peak_91e	Promoter	1	941076	942994	1919	1	148398	ENST00000474461.1	0	ENSG00000187634	SAMD11	sterile alpha motif domain containing 11
chr1	941479	941979	501	ATAC_26	38.1425	25.0417	16	BT549_peak_92b	Promoter	1	942103	942802	700	1	148398	ENST00000466827.1	-124	ENSG00000187634	SAMD11	sterile alpha motif domain containing 11
chr1	942363	942863	501	ATAC_27	19.3524	12.7055	3	BT549_peak_92d	3' UTR	1	942166	942892	727	1	148398	ENST00000464948.1	197	ENSG00000187634	SAMD11	sterile alpha motif domain containing 11
chr1	959012	959512	501	ATAC_28	58.8437	12.7772	7	HCC70_peak_98c	Promoter	1	944203	959256	15054	2	26155	ENST00000327044.7	0	ENSG00000188976	NOC2L	NOC2 like nucleolar associated transcriptional repressor
chr1	959546	960046	501	ATAC_29	29.8815	6.48842	3	HCC70_peak_98d	Promoter	1	954426	959309	4884	2	26155	ENST00000487214.1	-237	ENSG00000188976	NOC2L	NOC2 like nucleolar associated transcriptional repressor
chr1	960318	960818	501	ATAC_30	41.349	8.97846	6	HCC70_peak_99	Promoter	1	960584	965719	5136	1	339451	ENST00000338591.8	0	ENSG00000187961	KLHL17	kelch like family member 17
chr1	966174	966674	501	ATAC_31	412.967	89.671	23	HCC70_peak_111c	Promoter	1	966482	975865	9384	1	84069	ENST00000379410.8	0	ENSG00000187583	PLEKHN1	pleckstrin homology domain containing N1
chr1	966752	967252	501	ATAC_32	284.819	61.8452	23	HCC70_peak_111e	Exon (ENST00000379410.8/84069, exon 2 of 16)	1	966502	975008	8507	1	84069	ENST00000379409.6	250	ENSG00000187583	PLEKHN1	pleckstrin homology domain containing N1
chr1	967795	968295	501	ATAC_33	289.521	62.8662	4	HCC70_peak_111i	Intron (ENST00000379410.8/84069, intron 2 of 15)	1	966502	975008	8507	1	84069	ENST00000379409.6	1293	ENSG00000187583	PLEKHN1	pleckstrin homology domain containing N1
chr1	975980	976480	501	ATAC_34	137.437	29.8429	23	HCC70_peak_118c	3' UTR	1	975205	976641	1437	2	84808	ENST00000479361.1	161	ENSG00000187642	PERM1	PPARGC1 and ESRR induced regulator, muscle 1
chr1	979996	980496	501	ATAC_35	17.8517	8.09437	2	HCC1143_peak_83b	Exon (ENST00000341290.6/84808, exon 3 of 5)	1	975205	981029	5825	2	84808	ENST00000433179.3	533	ENSG00000187642	PERM1	PPARGC1 and ESRR induced regulator, muscle 1
chr1	984093	984593	501	ATAC_36	11.0006	7.22224	3	BT549_peak_132	Distal Intergenic	1	975204	982093	6890	2	84808	ENST00000341290.6	-2000	ENSG00000187642	PERM1	PPARGC1 and ESRR induced regulator, muscle 1
chr1	994420	994920	501	ATAC_37	22.678	7.53604	2	MDA-MB-468_peak_137d	Distal Intergenic	1	998970	999981	1012	2	57801	ENST00000484667.2	5061	ENSG00000188290	HES4	hes family bHLH transcription factor 4
chr1	995764	996264	501	ATAC_38	71.3075	26.6673	4	HCC1806_peak_70c	Exon (ENST00000606034.1/ENST00000606034.1, exon 1 of 1)	1	998970	999981	1012	2	57801	ENST00000484667.2	3717	ENSG00000188290	HES4	hes family bHLH transcription factor 4
chr1	997148	997648	501	ATAC_39	21.8724	6.82132	3	T47D_peak_70b	Exon (ENST00000606034.1/ENST00000606034.1, exon 1 of 1)	1	998970	999981	1012	2	57801	ENST00000484667.2	2333	ENSG00000188290	HES4	hes family bHLH transcription factor 4
chr1	997689	998189	501	ATAC_40	12.5951	8.26908	4	BT549_peak_135	Exon (ENST00000606034.1/ENST00000606034.1, exon 1 of 1)	1	998970	999981	1012	2	57801	ENST00000484667.2	1792	ENSG00000188290	HES4	hes family bHLH transcription factor 4
chr1	998794	999294	501	ATAC_41	15.8049	5.91066	2	HCC1806_peak_74b	3' UTR	1	998970	999981	1012	2	57801	ENST00000484667.2	687	ENSG00000188290	HES4	hes family bHLH transcription factor 4
chr1	999333	999833	501	ATAC_42	34.6694	11.5209	11	MDA-MB-468_peak_141c	Exon (ENST00000428771.6/57801, exon 1 of 3)	1	998970	999981	1012	2	57801	ENST00000484667.2	148	ENSG00000188290	HES4	hes family bHLH transcription factor 4
chr1	1000020	1000520	501	ATAC_43	171.559	37.2521	23	HCC70_peak_137g	Promoter	1	998962	1000172	1211	2	57801	ENST00000428771.6	0	ENSG00000188290	HES4	hes family bHLH transcription factor 4
chr1	1000546	1001046	501	ATAC_44	93.7481	31.1531	21	MDA-MB-468_peak_141e	Promoter	1	1001138	1014540	13403	1	9636	ENST00000624697.4	-92	ENSG00000187608	ISG15	ISG15 ubiquitin like modifier
chr1	1001708	1002208	501	ATAC_45	135.346	29.3888	21	HCC70_peak_137l	Intron (ENST00000624697.4/9636, intron 1 of 2)	1	1001145	1014435	13291	1	9636	ENST00000624652.1	563	ENSG00000187608	ISG15	ISG15 ubiquitin like modifier
chr1	1006188	1006688	501	ATAC_46	17.3657	6.85531	2	DU4475_peak_80	Intron (ENST00000624697.4/9636, intron 1 of 2)	1	1001145	1014435	13291	1	9636	ENST00000624652.1	5043	ENSG00000187608	ISG15	ISG15 ubiquitin like modifier
chr1	1013201	1013701	501	ATAC_47	165.069	35.8428	21	HCC70_peak_146a	Promoter	1	1013497	1014540	1044	1	9636	ENST00000649529.1	0	ENSG00000187608	ISG15	ISG15 ubiquitin like modifier
chr1	1014233	1014733	501	ATAC_48	127.039	27.5851	11	HCC70_peak_146e	3' UTR	1	1013497	1014540	1044	1	9636	ENST00000649529.1	736	ENSG00000187608	ISG15	ISG15 ubiquitin like modifier
chr1	1014785	1015285	501	ATAC_49	26.927	12.2093	3	HCC1143_peak_114	Distal Intergenic	1	1013497	1014540	1044	1	9636	ENST00000649529.1	1288	ENSG00000187608	ISG15	ISG15 ubiquitin like modifier
chr1	1017721	1018221	501	ATAC_50	16.5809	7.4574	2	SKBR3_peak_111	Distal Intergenic	1	1020120	1056116	35997	1	375790	ENST00000379370.7	-1899	ENSG00000188157	AGRN	agrin
chr1	1019218	1019718	501	ATAC_51	21.3994	9.70298	10	HCC1143_peak_120a	Promoter	1	1020120	1056116	35997	1	375790	ENST00000379370.7	-402	ENSG00000188157	AGRN	agrin
chr1	1019874	1020374	501	ATAC_52	32.6665	14.8117	10	HCC1143_peak_120c	Promoter	1	1020120	1056116	35997	1	375790	ENST00000379370.7	0	ENSG00000188157	AGRN	agrin
chr1	1020659	1021159	501	ATAC_53	43.0443	9.34657	11	HCC70_peak_151f	Intron (ENST00000379370.7/375790, intron 1 of 35)	1	1020123	1056118	35996	1	375790	ENST00000620552.4	536	ENSG00000188157	AGRN	agrin
chr1	1021396	1021896	501	ATAC_54	220.294	47.8343	20	HCC70_peak_152b	Intron (ENST00000379370.7/375790, intron 1 of 35)	1	1020123	1056118	35996	1	375790	ENST00000620552.4	1273	ENSG00000188157	AGRN	agrin
chr1	1024574	1025074	501	ATAC_55	160.765	34.9083	15	HCC70_peak_155c	Intron (ENST00000379370.7/375790, intron 2 of 35)	1	1020123	1056118	35996	1	375790	ENST00000620552.4	4451	ENSG00000188157	AGRN	agrin
chr1	1032986	1033486	501	ATAC_56	27.7723	10.5601	2	HCC1187_peak_218b	Promoter	1	1034106	1056116	22011	1	375790	ENST00000651234.1	-620	ENSG00000188157	AGRN	agrin
chr1	1040604	1041104	501	ATAC_57	19.3524	12.7055	3	BT549_peak_165b	Exon (ENST00000379370.7/375790, exon 4 of 36)	1	1045399	1046349	951	1	375790	ENST00000479707.1	-4295	ENSG00000188157	AGRN	agrin
chr1	1058183	1058683	501	ATAC_58	81.5527	32.1939	6	DU4475_peak_107c	Distal Intergenic	1	1059708	1066459	6752	1	100288175	ENST00000394517.7	-1025	ENSG00000217801	LOC100288175	uncharacterized LOC100288175
chr1	1058775	1059275	501	ATAC_59	23.6234	8.8346	8	HCC1806_peak_116b	Promoter	1	1059708	1066459	6752	1	100288175	ENST00000394517.7	-433	ENSG00000217801	LOC100288175	uncharacterized LOC100288175
chr1	1059428	1059928	501	ATAC_60	75.4764	16.3888	11	HCC70_peak_189e	Promoter	1	1059708	1066459	6752	1	100288175	ENST00000394517.7	0	ENSG00000217801	LOC100288175	uncharacterized LOC100288175
chr1	1063750	1064250	501	ATAC_61	34.2132	22.462	22	BT549_peak_176	Promoter	1	1064495	1066274	1780	1	100288175	ENST00000433695.1	-245	ENSG00000217801	LOC100288175	uncharacterized LOC100288175
chr1	1066968	1067468	501	ATAC_62	14.3667	5.67142	2	DU4475_peak_114a	Intron (ENST00000412397.2/100288175, intron 6 of 9)	1	1064495	1066274	1780	1	100288175	ENST00000433695.1	2473	ENSG00000217801	LOC100288175	uncharacterized LOC100288175
chr1	1067703	1068203	501	ATAC_63	81.5527	32.1939	7	DU4475_peak_114c	Exon (ENST00000412397.2/100288175, exon 8 of 10)	1	1064495	1066274	1780	1	100288175	ENST00000433695.1	3208	ENSG00000217801	LOC100288175	uncharacterized LOC100288175
chr1	1068508	1069008	501	ATAC_64	100.132	33.2745	17	MDA-MB-468_peak_210a	Exon (ENST00000412397.2/100288175, exon 9 of 10)	1	1064495	1066274	1780	1	100288175	ENST00000433695.1	4013	ENSG00000217801	LOC100288175	uncharacterized LOC100288175
chr1	1069022	1069522	501	ATAC_65	44.6696	20.2542	15	HCC1143_peak_159c	Exon (ENST00000412397.2/100288175, exon 10 of 10)	1	1064495	1066274	1780	1	100288175	ENST00000433695.1	4527	ENSG00000217801	LOC100288175	uncharacterized LOC100288175
chr1	1070117	1070617	501	ATAC_66	30.2306	12.1705	6	HCC1937_peak_99c	Downstream (<1kb)	1	1070967	1074306	3340	2	401934	ENST00000453464.3	3689	ENSG00000237330	RNF223	ring finger protein 223
chr1	1072545	1073045	501	ATAC_67	19.8724	7.14835	2	MCF7_peak_164a	5' UTR	1	1070967	1074306	3340	2	401934	ENST00000453464.3	1261	ENSG00000237330	RNF223	ring finger protein 223
chr1	1073641	1074141	501	ATAC_68	246.11	81.7839	17	MDA-MB-468_peak_214c	5' UTR	1	1070967	1074306	3340	2	401934	ENST00000453464.3	165	ENSG00000237330	RNF223	ring finger protein 223
chr1	1074486	1074986	501	ATAC_69	29.4124	9.77393	8	MDA-MB-468_peak_214e	Promoter	1	1070967	1074306	3340	2	401934	ENST00000453464.3	-180	ENSG00000237330	RNF223	ring finger protein 223
chr1	1079441	1079941	501	ATAC_70	195.359	64.919	23	MDA-MB-468_peak_216b	Downstream (1-2kb)	1	1082146	1084072	1927	2	54991	ENST00000464905.1	4131	ENSG00000131591	C1orf159	chromosome 1 open reading frame 159
chr1	1080020	1080520	501	ATAC_71	167.192	55.559	21	MDA-MB-468_peak_216d	Downstream (1-2kb)	1	1082146	1084072	1927	2	54991	ENST00000464905.1	3552	ENSG00000131591	C1orf159	chromosome 1 open reading frame 159
chr1	1116033	1116533	501	ATAC_72	149.63	46.6649	23	T47D_peak_114b	Promoter	1	1081818	1116081	34264	2	54991	ENST00000379339.5	0	ENSG00000131591	C1orf159	chromosome 1 open reading frame 159
chr1	1116582	1117082	501	ATAC_73	27.6975	9.20405	3	MDA-MB-468_peak_242c	Promoter	1	1087190	1116361	29172	2	54991	ENST00000475119.5	-221	ENSG00000131591	C1orf159	chromosome 1 open reading frame 159
chr1	1122040	1122540	501	ATAC_74	160.765	34.9083	23	HCC70_peak_231c	Distal Intergenic	1	1087190	1116361	29172	2	54991	ENST00000475119.5	-5679	ENSG00000131591	C1orf159	chromosome 1 open reading frame 159
chr1	1123075	1123575	501	ATAC_75	34.2132	22.462	3	BT549_peak_219	Distal Intergenic	1	1087190	1116361	29172	2	54991	ENST00000475119.5	-6714	ENSG00000131591	C1orf159	chromosome 1 open reading frame 159
chr1	1124670	1125170	501	ATAC_76	26.5371	9.54572	2	MCF7_peak_185a	Distal Intergenic	1	1087190	1116361	29172	2	54991	ENST00000475119.5	-8309	ENSG00000131591	C1orf159	chromosome 1 open reading frame 159
chr1	1132504	1133004	501	ATAC_77	116.781	25.3576	7	HCC70_peak_238a	Distal Intergenic	1	1137017	1144056	7040	1	254099	ENST00000416774.1	-4013	ENSG00000223823	LINC01342	long intergenic non-protein coding RNA 1342
chr1	1133312	1133812	501	ATAC_78	162.915	35.3751	2	HCC70_peak_238c	Distal Intergenic	1	1137017	1144056	7040	1	254099	ENST00000416774.1	-3205	ENSG00000223823	LINC01342	long intergenic non-protein coding RNA 1342
chr1	1136417	1136917	501	ATAC_79	64.3038	13.9628	5	HCC70_peak_241a	Promoter	1	1137017	1144056	7040	1	254099	ENST00000416774.1	-100	ENSG00000223823	LINC01342	long intergenic non-protein coding RNA 1342
chr1	1137538	1138038	501	ATAC_80	25.3258	9.99765	2	DU4475_peak_146b	Intron (ENST00000416774.1/254099, intron 1 of 2)	1	1137017	1144056	7040	1	254099	ENST00000416774.1	521	ENSG00000223823	LINC01342	long intergenic non-protein coding RNA 1342
chr1	1144297	1144797	501	ATAC_81	261.486	56.7787	5	HCC70_peak_247c	Distal Intergenic	1	1137017	1144056	7040	1	254099	ENST00000416774.1	7280	ENSG00000223823	LINC01342	long intergenic non-protein coding RNA 1342
chr1	1144993	1145493	501	ATAC_82	32.0838	12.6655	3	DU4475_peak_152e	Distal Intergenic	1	1137017	1144056	7040	1	254099	ENST00000416774.1	7976	ENSG00000223823	LINC01342	long intergenic non-protein coding RNA 1342
chr1	1157384	1157884	501	ATAC_83	291.877	63.3777	21	HCC70_peak_259b	Distal Intergenic	1	1167104	1167198	95	1	406984	ENST00000384997.3	-9220	ENSG00000207730	MIR200B	microRNA 200b
chr1	1158065	1158565	501	ATAC_84	220.294	47.8343	8	HCC70_peak_259d	Distal Intergenic	1	1167104	1167198	95	1	406984	ENST00000384997.3	-8539	ENSG00000207730	MIR200B	microRNA 200b
chr1	1158687	1159187	501	ATAC_85	17.8701	5.93835	4	MDA-MB-468_peak_281e	Distal Intergenic	1	1167104	1167198	95	1	406984	ENST00000384997.3	-7917	ENSG00000207730	MIR200B	microRNA 200b
chr1	1162549	1163049	501	ATAC_86	212.082	70.4762	14	MDA-MB-468_peak_285c	Distal Intergenic	1	1167104	1167198	95	1	406984	ENST00000384997.3	-4055	ENSG00000207730	MIR200B	microRNA 200b
chr1	1163263	1163763	501	ATAC_87	38.2604	12.7142	11	MDA-MB-468_peak_285e	Distal Intergenic	1	1167104	1167198	95	1	406984	ENST00000384997.3	-3341	ENSG00000207730	MIR200B	microRNA 200b
chr1	1164582	1165082	501	ATAC_88	37.2507	13.9309	7	HCC1806_peak_156	Downstream (2-3kb)	1	1167104	1167198	95	1	406984	ENST00000384997.3	-2022	ENSG00000207730	MIR200B	microRNA 200b
chr1	1165246	1165746	501	ATAC_89	17.8701	5.93835	2	MDA-MB-468_peak_286d	Downstream (1-2kb)	1	1167104	1167198	95	1	406984	ENST00000384997.3	-1358	ENSG00000207730	MIR200B	microRNA 200b
chr1	1175817	1176317	501	ATAC_90	83.5978	33.0012	2	DU4475_peak_187b	Exon (ENST00000379317.1/ENST00000379317.1, exon 2 of 2)	1	1173906	1197933	24028	1	254173	ENST00000379289.5	1911	ENSG00000162571	TTLL10	tubulin tyrosine ligase like 10
chr1	1201494	1201994	501	ATAC_91	29.5489	9.53666	4	HCC1395_peak_115b	Downstream (1-2kb)	1	1203844	1205680	1837	2	8784	ENST00000486728.5	3686	ENSG00000186891	TNFRSF18	TNF receptor superfamily member 18
chr1	1206357	1206857	501	ATAC_92	104.671	22.7281	8	HCC70_peak_304e	Promoter	1	1203508	1206571	3064	2	8784	ENST00000328596.10	0	ENSG00000186891	TNFRSF18	TNF receptor superfamily member 18
chr1	1207915	1208415	501	ATAC_93	110.919	36.8591	16	MDA-MB-468_peak_333a	Downstream (2-3kb)	1	1203508	1206592	3085	2	8784	ENST00000379268.7	-1323	ENSG00000186891	TNFRSF18	TNF receptor superfamily member 18
chr1	1208873	1209373	501	ATAC_94	29.336	9.012	2	MDA-MB-157_peak_124b	Downstream (1-2kb)	1	1203508	1206592	3085	2	8784	ENST00000379268.7	-2281	ENSG00000186891	TNFRSF18	TNF receptor superfamily member 18
chr1	1230610	1231110	501	ATAC_95	60.6538	13.1703	9	HCC70_peak_331a	Intron (ENST00000360001.11/51150, intron 1 of 6)	1	1227272	1231968	4697	2	51150	ENST00000459994.2	858	ENSG00000078808	SDF4	stromal cell derived factor 4
chr1	1231793	1232293	501	ATAC_96	81.1958	26.9819	22	MDA-MB-468_peak_352e	Promoter	1	1232237	1235041	2805	1	126792	ENST00000379198.5	0	ENSG00000176022	B3GALT6	beta-1,3-galactosyltransferase 6
chr1	1236881	1237381	501	ATAC_97	26.8627	10.8146	4	HCC1937_peak_146a	Distal Intergenic	1	1232237	1235041	2805	1	126792	ENST00000379198.5	4644	ENSG00000176022	B3GALT6	beta-1,3-galactosyltransferase 6
chr1	1237383	1237883	501	ATAC_98	28.5371	11.4887	4	HCC1937_peak_146c	Distal Intergenic	1	1232237	1235041	2805	1	126792	ENST00000379198.5	5146	ENSG00000176022	B3GALT6	beta-1,3-galactosyltransferase 6
chr1	1238066	1238566	501	ATAC_99	61.3686	24.7062	7	HCC1937_peak_146e	Distal Intergenic	1	1242449	1243158	710	2	388581	ENST00000478606.1	4592	ENSG00000184163	C1QTNF12	C1q and TNF related 12
chr1	1239479	1239979	501	ATAC_100	34.7057	7.53594	3	HCC70_peak_337b	Downstream (2-3kb)	1	1242449	1243158	710	2	388581	ENST00000478606.1	3179	ENSG00000184163	C1QTNF12	C1q and TNF related 12
chr1	1250822	1251322	501	ATAC_101	55.8198	22.0355	3	DU4475_peak_237a	Exon (ENST00000565563.1/ENST00000565563.1, exon 1 of 1)	1	1242453	1246722	4270	2	388581	ENST00000330388.2	-4100	ENSG00000184163	C1QTNF12	C1q and TNF related 12
chr1	1258580	1259080	501	ATAC_102	71.7167	15.5725	3	HCC70_peak_354	Intron (ENST00000450390.6/118424, intron 4 of 7)	1	1255264	1256335	1072	2	118424	ENST00000467339.1	-2245	ENSG00000160087	UBE2J2	ubiquitin conjugating enzyme E2 J2
chr1	1264832	1265332	501	ATAC_103	148.46	35.1041	4	Hs578T_peak_162b	Intron (ENST00000450390.6/118424, intron 3 of 7)	1	1257122	1263569	6448	2	118424	ENST00000471154.1	-1263	ENSG00000160087	UBE2J2	ubiquitin conjugating enzyme E2 J2
chr1	1272417	1272917	501	ATAC_104	239.01	49.5737	17	MDA-MB-453_peak_106a	5' UTR	1	1267862	1273471	5610	2	118424	ENST00000488418.2	554	ENSG00000160087	UBE2J2	ubiquitin conjugating enzyme E2 J2
chr1	1273619	1274119	501	ATAC_105	47.5049	15.7862	19	MDA-MB-468_peak_388d	Promoter	1	1253909	1273853	19945	2	118424	ENST00000450390.6	0	ENSG00000160087	UBE2J2	ubiquitin conjugating enzyme E2 J2
chr1	1281415	1281915	501	ATAC_106	64.3038	13.9628	3	HCC70_peak_364c	Promoter	1	1281925	1286168	4244	1	6339	ENST00000470022.1	-10	ENSG00000162572	SCNN1D	sodium channel epithelial 1 subunit delta
chr1	1282025	1282525	501	ATAC_107	117.474	39.0374	7	MDA-MB-468_peak_395c	Promoter	1	1282109	1292024	9916	1	6339	ENST00000325425.12	0	ENSG00000162572	SCNN1D	sodium channel epithelial 1 subunit delta
chr1	1282840	1283340	501	ATAC_108	48.1825	14.0621	2	MDA-MB-231_peak_165	Intron (ENST00000379116.10/6339, intron 4 of 17)	1	1282164	1285597	3434	1	6339	ENST00000467651.2	676	ENSG00000162572	SCNN1D	sodium channel epithelial 1 subunit delta
chr1	1290097	1290597	501	ATAC_109	48.2692	19.0548	11	DU4475_peak_247	3' UTR	1	1287109	1290943	3835	1	6339	ENST00000379099.3	2988	ENSG00000162572	SCNN1D	sodium channel epithelial 1 subunit delta
chr1	1291058	1291558	501	ATAC_110	19.3524	12.7055	5	BT549_peak_331b	3' UTR	1	1294499	1295008	510	2	116983	ENST00000470659.1	3450	ENSG00000131584	ACAP3	ArfGAP with coiled-coil, ankyrin repeat and PH domains 3
chr1	1291781	1292281	501	ATAC_111	44.1676	28.9974	19	BT549_peak_333b	3' UTR	1	1294499	1295008	510	2	116983	ENST00000470659.1	2727	ENSG00000131584	ACAP3	ArfGAP with coiled-coil, ankyrin repeat and PH domains 3
chr1	1299493	1299993	501	ATAC_112	23.6868	9.35064	6	DU4475_peak_252c	Promoter	1	1296466	1299617	3152	2	116983	ENST00000476572.1	0	ENSG00000131584	ACAP3	ArfGAP with coiled-coil, ankyrin repeat and PH domains 3
chr1	1300265	1300765	501	ATAC_113	20.4766	8.08337	7	DU4475_peak_253b	Promoter	1	1296466	1299617	3152	2	116983	ENST00000476572.1	-648	ENSG00000131584	ACAP3	ArfGAP with coiled-coil, ankyrin repeat and PH domains 3
chr1	1304157	1304657	501	ATAC_114	30.3658	11.9873	11	DU4475_peak_257a	Exon (ENST00000492936.5/116983, exon 1 of 22)	1	1301448	1304901	3454	2	116983	ENST00000478065.5	244	ENSG00000131584	ACAP3	ArfGAP with coiled-coil, ankyrin repeat and PH domains 3
chr1	1304859	1305359	501	ATAC_115	46.4131	18.3221	13	DU4475_peak_257d	Promoter	1	1301448	1304901	3454	2	116983	ENST00000478065.5	0	ENSG00000131584	ACAP3	ArfGAP with coiled-coil, ankyrin repeat and PH domains 3
chr1	1305513	1306013	501	ATAC_116	50.049	14.6068	7	MDA-MB-231_peak_174b	Promoter	1	1292390	1305929	13540	2	116983	ENST00000492936.5	0	ENSG00000131584	ACAP3	ArfGAP with coiled-coil, ankyrin repeat and PH domains 3
chr1	1306020	1306520	501	ATAC_117	17.6123	11.563	3	BT549_peak_353	Promoter	1	1292390	1305929	13540	2	116983	ENST00000492936.5	-91	ENSG00000131584	ACAP3	ArfGAP with coiled-coil, ankyrin repeat and PH domains 3
chr1	1307387	1307887	501	ATAC_118	34.6694	11.5209	17	MDA-MB-468_peak_428a	Promoter	1	1300196	1307821	7626	2	116983	ENST00000354980.7	0	ENSG00000131584	ACAP3	ArfGAP with coiled-coil, ankyrin repeat and PH domains 3
chr1	1308407	1308907	501	ATAC_119	106.673	23.1628	20	HCC70_peak_385e	Promoter	1	1308597	1311677	3081	1	126789	ENST00000379031.10	0	ENSG00000169972	PUSL1	pseudouridine synthase like 1
chr1	1309082	1309582	501	ATAC_120	100.685	21.8626	11	HCC70_peak_385g	Promoter	1	1309235	1311676	2442	1	126789	ENST00000493657.1	0	ENSG00000169972	PUSL1	pseudouridine synthase like 1
chr1	1310454	1310954	501	ATAC_121	17.9231	6.81508	2	HCC1187_peak_539	Promoter	1	1298744	1309609	10866	2	116983	ENST00000472541.5	-845	ENSG00000131584	ACAP3	ArfGAP with coiled-coil, ankyrin repeat and PH domains 3
chr1	1311206	1311706	501	ATAC_122	9.45164	6.2053	2	BT549_peak_361b	3' UTR	1	1312502	1312566	65	2	102465435	ENST00000620702.1	860	ENSG00000283712	MIR6727	microRNA 6727
chr1	1312101	1312601	501	ATAC_123	65.5168	25.8635	2	DU4475_peak_270a	Promoter	1	1312502	1312566	65	2	102465435	ENST00000620702.1	0	ENSG00000283712	MIR6727	microRNA 6727
chr1	1318223	1318723	501	ATAC_124	50.3352	33.0466	22	BT549_peak_373b	3' UTR	1	1312787	1319346	6560	2	54973	ENST00000531377.5	623	ENSG00000127054	INTS11	integrator complex subunit 11
chr1	1324592	1325092	501	ATAC_125	112.719	24.4756	22	HCC70_peak_405c	Promoter	1	1311585	1324687	13103	2	54973	ENST00000540437.5	0	ENSG00000127054	INTS11	integrator complex subunit 11
chr1	1325373	1325873	501	ATAC_126	38.132	17.1502	13	SKBR3_peak_286e	5' UTR	1	1325241	1327471	2231	1	80772	ENST00000488011.1	132	ENSG00000224051	CPTP	ceramide-1-phosphate transfer protein
chr1	1330902	1331402	501	ATAC_127	61.6055	24.3195	10	DU4475_peak_286d	Promoter	1	1331280	1335314	4035	1	83756	ENST00000339381.6	0	ENSG00000169962	TAS1R3	taste 1 receptor member 3
chr1	1332068	1332568	501	ATAC_128	55.8198	22.0355	3	DU4475_peak_286h	Exon (ENST00000339381.6/83756, exon 3 of 6)	1	1331280	1335314	4035	1	83756	ENST00000339381.6	788	ENSG00000169962	TAS1R3	taste 1 receptor member 3
chr1	1332790	1333290	501	ATAC_129	169.391	36.7813	9	HCC70_peak_410g	Exon (ENST00000339381.6/83756, exon 3 of 6)	1	1331280	1335314	4035	1	83756	ENST00000339381.6	1510	ENSG00000169962	TAS1R3	taste 1 receptor member 3
chr1	1333612	1334112	501	ATAC_130	22.07	8.71239	2	DU4475_peak_286l	Exon (ENST00000339381.6/83756, exon 6 of 6)	1	1331280	1335314	4035	1	83756	ENST00000339381.6	2332	ENSG00000169962	TAS1R3	taste 1 receptor member 3
chr1	1337603	1338103	501	ATAC_131	14.9537	6.72556	2	SKBR3_peak_299	Exon (ENST00000378891.9/1855, exon 14 of 15)	1	1336412	1339422	3011	2	1855	ENST00000632445.1	1319	ENSG00000107404	DVL1	dishevelled segment polarity protein 1
chr1	1344023	1344523	501	ATAC_132	42.8181	15.6855	4	HCC38_peak_184a	Intron (ENST00000378891.9/1855, intron 1 of 14)	1	1339492	1340365	874	2	1855	ENST00000633096.1	-3658	ENSG00000107404	DVL1	dishevelled segment polarity protein 1
chr1	1344744	1345244	501	ATAC_133	430.385	93.4531	16	HCC70_peak_418b	Intron (ENST00000378891.9/1855, intron 1 of 14)	1	1341770	1348955	7186	2	1855	ENST00000472445.1	3711	ENSG00000107404	DVL1	dishevelled segment polarity protein 1
chr1	1345413	1345913	501	ATAC_134	49.9374	20.1042	4	HCC1937_peak_192d	Intron (ENST00000378891.9/1855, intron 1 of 14)	1	1341770	1348955	7186	2	1855	ENST00000472445.1	3042	ENSG00000107404	DVL1	dishevelled segment polarity protein 1
chr1	1347223	1347723	501	ATAC_135	19.3524	12.7055	5	BT549_peak_406a	Intron (ENST00000378891.9/1855, intron 1 of 14)	1	1341770	1348955	7186	2	1855	ENST00000472445.1	1232	ENSG00000107404	DVL1	dishevelled segment polarity protein 1
chr1	1347838	1348338	501	ATAC_136	156.48	33.9778	16	HCC70_peak_419b	Intron (ENST00000378891.9/1855, intron 1 of 14)	1	1341770	1348955	7186	2	1855	ENST00000472445.1	617	ENSG00000107404	DVL1	dishevelled segment polarity protein 1
chr1	1348387	1348887	501	ATAC_137	11.0006	7.22224	2	BT549_peak_407	Promoter	1	1341770	1348955	7186	2	1855	ENST00000472445.1	68	ENSG00000107404	DVL1	dishevelled segment polarity protein 1
chr1	1349134	1349634	501	ATAC_138	71.7167	15.5725	8	HCC70_peak_419e	Promoter	1	1335278	1349418	14141	2	1855	ENST00000378888.10	0	ENSG00000107404	DVL1	dishevelled segment polarity protein 1
chr1	1349675	1350175	501	ATAC_139	37.9989	8.25102	3	HCC70_peak_419h	Promoter	1	1335278	1349418	14141	2	1855	ENST00000378888.10	-257	ENSG00000107404	DVL1	dishevelled segment polarity protein 1
chr1	1353620	1354120	501	ATAC_140	17.9231	6.81508	2	HCC1187_peak_598b	Exon (ENST00000474033.5/54587, exon 2 of 4)	1	1353215	1354247	1033	2	54587	ENST00000478517.5	127	ENSG00000162576	MXRA8	matrix remodeling associated 8
chr1	1357774	1358274	501	ATAC_141	17.6123	11.563	2	BT549_peak_421b	Intron (ENST00000342753.8/54587, intron 1 of 8)	1	1352691	1358535	5845	2	54587	ENST00000309212.10	261	ENSG00000162576	MXRA8	matrix remodeling associated 8
chr1	1358604	1359104	501	ATAC_142	68.9675	16.3077	3	Hs578T_peak_224d	Promoter	1	1352689	1358794	6106	2	54587	ENST00000342753.8	0	ENSG00000162576	MXRA8	matrix remodeling associated 8
chr1	1359182	1359682	501	ATAC_143	144.26	34.111	6	Hs578T_peak_224e	Promoter	1	1352689	1358794	6106	2	54587	ENST00000342753.8	-388	ENSG00000162576	MXRA8	matrix remodeling associated 8
chr1	1359693	1360193	501	ATAC_144	142.167	33.6161	6	Hs578T_peak_224f	Promoter	1	1352689	1358794	6106	2	54587	ENST00000342753.8	-899	ENSG00000162576	MXRA8	matrix remodeling associated 8
chr1	1360502	1361002	501	ATAC_145	138.883	42.6648	13	MDA-MB-157_peak_197	Intron (ENST00000477278.3/54587, intron 1 of 9)	1	1352692	1361777	9086	2	54587	ENST00000477278.3	775	ENSG00000162576	MXRA8	matrix remodeling associated 8
chr1	1364203	1364703	501	ATAC_146	36.5955	16.5932	13	HCC1143_peak_324	Distal Intergenic	1	1352692	1361777	9086	2	54587	ENST00000477278.3	-2426	ENSG00000162576	MXRA8	matrix remodeling associated 8
chr1	1371969	1372469	501	ATAC_147	30.9548	9.50929	13	MDA-MB-157_peak_201	Downstream (1-2kb)	1	1374244	1375144	901	2	54998	ENST00000489799.1	2675	ENSG00000175756	AURKAIP1	aurora kinase A interacting protein 1
chr1	1374540	1375040	501	ATAC_148	21.1104	8.02702	2	HCC1187_peak_615a	5' UTR	1	1374244	1375144	901	2	54998	ENST00000489799.1	104	ENSG00000175756	AURKAIP1	aurora kinase A interacting protein 1
chr1	1375121	1375621	501	ATAC_149	89.6893	58.8838	23	BT549_peak_438a	Promoter	1	1373730	1375157	1428	2	54998	ENST00000338370.7	0	ENSG00000175756	AURKAIP1	aurora kinase A interacting protein 1
chr1	1399297	1399797	501	ATAC_150	224.816	48.8162	23	HCC70_peak_448d	Promoter	1	1399520	1402019	2500	1	148413	ENST00000659048.1	0	ENSG00000224870	MRPL20-AS1	MRPL20 antisense RNA 1
chr1	1399908	1400408	501	ATAC_151	15.9042	10.4416	2	BT549_peak_453c	Exon (ENST00000659048.1/148413, exon 1 of 2)	1	1399572	1402006	2435	1	148413	ENST00000447725.2	336	ENSG00000224870	MRPL20-AS1	MRPL20 antisense RNA 1
chr1	1400682	1401182	501	ATAC_152	20.4766	8.08337	2	DU4475_peak_323	Exon (ENST00000659048.1/148413, exon 2 of 2)	1	1399572	1402006	2435	1	148413	ENST00000447725.2	1110	ENSG00000224870	MRPL20-AS1	MRPL20 antisense RNA 1
chr1	1401885	1402385	501	ATAC_153	12.5951	8.26908	3	BT549_peak_455	3' UTR	1	1399572	1402006	2435	1	148413	ENST00000447725.2	2313	ENSG00000224870	MRPL20-AS1	MRPL20 antisense RNA 1
chr1	1407080	1407580	501	ATAC_154	36.2213	16.2908	20	SKBR3_peak_336b	Promoter	1	1401909	1407293	5385	2	55052	ENST00000344843.12	0	ENSG00000242485	MRPL20	mitochondrial ribosomal protein L20
chr1	1407674	1408174	501	ATAC_155	16.5809	7.4574	3	SKBR3_peak_338	Promoter	1	1401909	1407293	5385	2	55052	ENST00000344843.12	-381	ENSG00000242485	MRPL20	mitochondrial ribosomal protein L20
chr1	1425833	1426333	501	ATAC_156	44.5702	17.5946	2	DU4475_peak_331c	Promoter	1	1426128	1427787	1660	1	643965	ENST00000378821.3	0	ENSG00000205116	TMEM88B	transmembrane protein 88B
chr1	1430101	1430601	501	ATAC_157	53.8193	15.7072	9	MDA-MB-231_peak_250a	Exon (ENST00000430109.1/102724312, exon 2 of 2)	1	1430550	1431843	1294	2	102724312	ENST00000434150.1	1242	NA	LINC01770	long intergenic non-protein coding RNA 1770
chr1	1430633	1431133	501	ATAC_158	44.5702	17.5946	7	DU4475_peak_334b	Exon (ENST00000430109.1/102724312, exon 2 of 2)	1	1430550	1431843	1294	2	102724312	ENST00000434150.1	710	NA	LINC01770	long intergenic non-protein coding RNA 1770
chr1	1431825	1432325	501	ATAC_159	89.4342	27.4741	5	MDA-MB-157_peak_219b	Promoter	1	1430550	1431843	1294	2	102724312	ENST00000434150.1	0	NA	LINC01770	long intergenic non-protein coding RNA 1770
chr1	1433165	1433665	501	ATAC_160	277.787	60.3182	19	HCC70_peak_472b	Intron (ENST00000430109.1/102724312, intron 1 of 1)	1	1430550	1434488	3939	2	102724312	ENST00000454562.1	823	NA	LINC01770	long intergenic non-protein coding RNA 1770
chr1	1433713	1434213	501	ATAC_161	133.261	28.9361	10	HCC70_peak_472c	Exon (ENST00000430109.1/102724312, exon 1 of 2)	1	1430550	1434488	3939	2	102724312	ENST00000454562.1	275	NA	LINC01770	long intergenic non-protein coding RNA 1770
chr1	1434263	1434763	501	ATAC_162	137.437	29.8429	6	HCC70_peak_472d	Promoter	1	1430539	1434573	4035	2	102724312	ENST00000430109.1	0	NA	LINC01770	long intergenic non-protein coding RNA 1770
chr1	1434782	1435282	501	ATAC_163	29.8815	6.48842	5	HCC70_peak_472e	Promoter	1	1434861	1437459	2599	1	64856	ENST00000495558.1	0	ENSG00000179403	VWA1	von Willebrand factor A domain containing 1
chr1	1435483	1435983	501	ATAC_164	47.9031	14.9395	13	T47D_peak_247c	Promoter	1	1435523	1440765	5243	1	64856	ENST00000338660.5	0	ENSG00000179403	VWA1	von Willebrand factor A domain containing 1
chr1	1436231	1436731	501	ATAC_165	12.9142	5.09803	2	DU4475_peak_341	Intron (ENST00000495558.1/64856, intron 1 of 1)	1	1435735	1437177	1443	1	64856	ENST00000471398.1	496	ENSG00000179403	VWA1	von Willebrand factor A domain containing 1
chr1	1440816	1441316	501	ATAC_166	28.7223	10.5218	7	HCC38_peak_219	3' UTR	1	1435735	1437177	1443	1	64856	ENST00000471398.1	5081	ENSG00000179403	VWA1	von Willebrand factor A domain containing 1
chr1	1441487	1441987	501	ATAC_167	25.1736	6.23219	3	MDA361_peak_190	3' UTR	1	1435735	1437177	1443	1	64856	ENST00000471398.1	5752	ENSG00000179403	VWA1	von Willebrand factor A domain containing 1
chr1	1462155	1462655	501	ATAC_168	44.5702	17.5946	2	DU4475_peak_346b	Promoter	1	1462483	1468663	6181	1	219293	ENST00000484537.2	0	ENSG00000215915	ATAD3C	ATPase family AAA domain containing 3C
chr1	1470945	1471445	501	ATAC_169	36.3449	7.89188	2	HCC70_peak_498a	Promoter	1	1471765	1497848	26084	1	83858	ENST00000673477.1	-320	ENSG00000160072	ATAD3B	ATPase family AAA domain containing 3B
chr1	1471467	1471967	501	ATAC_170	162.915	35.3751	22	HCC70_peak_498b	Promoter	1	1471765	1497848	26084	1	83858	ENST00000673477.1	0	ENSG00000160072	ATAD3B	ATPase family AAA domain containing 3B
chr1	1500920	1501420	501	ATAC_171	23.6373	6.89855	3	MDA-MB-231_peak_270	Distal Intergenic	1	1512162	1534685	22524	1	55210	ENST00000378756.8	-10742	ENSG00000197785	ATAD3A	ATPase family AAA domain containing 3A
chr1	1504903	1505403	501	ATAC_172	59.3891	26.9284	22	HCC1143_peak_373b	Intron (ENST00000641974.1/ENST00000641974.1, intron 1 of 1)	1	1512162	1534685	22524	1	55210	ENST00000378756.8	-6759	ENSG00000197785	ATAD3A	ATPase family AAA domain containing 3A
chr1	1505405	1505905	501	ATAC_173	19.3524	12.7055	18	BT549_peak_518	Intron (ENST00000641974.1/ENST00000641974.1, intron 1 of 1)	1	1512162	1534685	22524	1	55210	ENST00000378756.8	-6257	ENSG00000197785	ATAD3A	ATPase family AAA domain containing 3A
chr1	1510873	1511373	501	ATAC_174	37.3414	14.7409	12	DU4475_peak_356	Promoter	1	1512162	1534685	22524	1	55210	ENST00000378756.8	-789	ENSG00000197785	ATAD3A	ATPase family AAA domain containing 3A
chr1	1511850	1512350	501	ATAC_175	122.918	26.6902	23	HCC70_peak_519d	Promoter	1	1512162	1534685	22524	1	55210	ENST00000378756.8	0	ENSG00000197785	ATAD3A	ATPase family AAA domain containing 3A
chr1	1543558	1544058	501	ATAC_176	38.8163	12.1056	3	T47D_peak_265	Exon (ENST00000291386.4/29101, exon 4 of 5)	1	1541674	1546487	4814	2	29101	ENST00000378726.1	2429	ENSG00000160075	SSU72	SSU72 homolog, RNA polymerase II CTD phosphatase
chr1	1550879	1551379	501	ATAC_177	12.5951	8.26908	2	BT549_peak_561b	Intron (ENST00000291386.4/29101, intron 2 of 4)	1	1541674	1546487	4814	2	29101	ENST00000378726.1	-4392	ENSG00000160075	SSU72	SSU72 homolog, RNA polymerase II CTD phosphatase
chr1	1554794	1555294	501	ATAC_178	44.4888	12.9841	4	MDA-MB-231_peak_285	Intron (ENST00000291386.4/29101, intron 2 of 4)	1	1541674	1546487	4814	2	29101	ENST00000378726.1	-8307	ENSG00000160075	SSU72	SSU72 homolog, RNA polymerase II CTD phosphatase
chr1	1574701	1575201	501	ATAC_179	38.1425	25.0417	22	BT549_peak_571b	Promoter	1	1541673	1574863	33191	2	29101	ENST00000291386.4	0	ENSG00000160075	SSU72	SSU72 homolog, RNA polymerase II CTD phosphatase
chr1	1575210	1575710	501	ATAC_180	17.6123	11.563	3	BT549_peak_571c	Promoter	1	1541673	1574863	33191	2	29101	ENST00000291386.4	-347	ENSG00000160075	SSU72	SSU72 homolog, RNA polymerase II CTD phosphatase
chr1	1586105	1586605	501	ATAC_181	18.9485	6.94139	2	HCC38_peak_241a	Distal Intergenic	1	1541673	1574863	33191	2	29101	ENST00000291386.4	-11242	ENSG00000160075	SSU72	SSU72 homolog, RNA polymerase II CTD phosphatase
chr1	1594438	1594938	501	ATAC_182	26.9859	10.653	2	DU4475_peak_373	Distal Intergenic	1	1598012	1600135	2124	2	643988	ENST00000422725.4	5197	ENSG00000228594	FNDC10	fibronectin type III domain containing 10
chr1	1597564	1598064	501	ATAC_183	37.0427	11.5525	4	T47D_peak_277	3' UTR	1	1598012	1600135	2124	2	643988	ENST00000422725.4	2071	ENSG00000228594	FNDC10	fibronectin type III domain containing 10
chr1	1614434	1614934	501	ATAC_184	67.9917	14.1024	7	MDA-MB-453_peak_193b	Promoter	1	1615415	1630605	15191	1	142678	ENST00000520777.5	-481	ENSG00000197530	MIB2	mindbomb E3 ubiquitin protein ligase 2
chr1	1615119	1615619	501	ATAC_185	97.5186	44.2172	23	HCC1143_peak_403a	Promoter	1	1615415	1630605	15191	1	142678	ENST00000520777.5	0	ENSG00000197530	MIB2	mindbomb E3 ubiquitin protein ligase 2
chr1	1615950	1616450	501	ATAC_186	34.6467	11.1819	16	HCC1395_peak_215	Promoter	1	1615968	1617323	1356	1	142678	ENST00000463492.1	0	ENSG00000197530	MIB2	mindbomb E3 ubiquitin protein ligase 2
chr1	1627171	1627671	501	ATAC_187	71.3075	26.6673	2	HCC1806_peak_335	Promoter	1	1627460	1629552	2093	1	142678	ENST00000473511.5	0	ENSG00000197530	MIB2	mindbomb E3 ubiquitin protein ligase 2
chr1	1658873	1659373	501	ATAC_188	74.946	23.3733	21	T47D_peak_285a	Promoter	1	1635227	1659012	23786	2	984	ENST00000341832.10	0	ENSG00000248333	CDK11B	cyclin dependent kinase 11B
chr1	1678548	1679048	501	ATAC_189	218.038	47.3444	8	HCC70_peak_610d	Intron (ENST00000614300.4/728661, intron 2 of 6)	1	1663782	1670139	6358	2	728661	ENST00000480991.1	-8409	ENSG00000189339	SLC35E2B	solute carrier family 35 member E2B
chr1	1686296	1686796	501	ATAC_190	20.4201	7.63664	6	HCC1806_peak_338a	Intron (ENST00000614300.4/728661, intron 2 of 6)	1	1670425	1692709	22285	2	728661	ENST00000481276.1	5913	ENSG00000189339	SLC35E2B	solute carrier family 35 member E2B
chr1	1692254	1692754	501	ATAC_191	90.8407	19.725	14	HCC70_peak_612a	Promoter	1	1659529	1692724	33196	2	728661	ENST00000614300.4	0	ENSG00000189339	SLC35E2B	solute carrier family 35 member E2B
chr1	1692968	1693468	501	ATAC_192	32.4538	14.5964	9	SKBR3_peak_444b	Promoter	1	1661478	1692795	31318	2	728661	ENST00000617444.5	-173	ENSG00000189339	SLC35E2B	solute carrier family 35 member E2B
chr1	1724162	1724662	501	ATAC_193	117.844	36.2016	22	MDA-MB-157_peak_282b	Promoter	1	1702379	1724357	21979	2	728642	ENST00000404249.8	0	ENSG00000008128	CDK11A	cyclin dependent kinase 11A
chr1	1740868	1741368	501	ATAC_194	18.8666	5.50622	2	MDA-MB-231_peak_307	Intron (ENST00000647043.1/9906, intron 2 of 6)	1	1734690	1739557	4868	2	9906	ENST00000643943.1	-1311	ENSG00000215790	SLC35E2A	solute carrier family 35 member E2A
chr1	1745549	1746049	501	ATAC_195	37.0427	11.5525	5	T47D_peak_293a	Promoter	1	1724838	1745919	21082	2	9906	ENST00000647043.1	0	ENSG00000215790	SLC35E2A	solute carrier family 35 member E2A
chr1	1746226	1746726	501	ATAC_196	30.3611	19.933	16	BT549_peak_630b	Promoter	1	1727386	1745999	18614	2	9906	ENST00000643905.1	-227	ENSG00000215790	SLC35E2A	solute carrier family 35 member E2A
chr1	1758114	1758614	501	ATAC_197	18.9081	7.46419	2	DU4475_peak_407b	Promoter	1	1752471	1758575	6105	2	65220	ENST00000342348.9	0	ENSG00000008130	NADK	NAD kinase
chr1	1758634	1759134	501	ATAC_198	158.62	34.4425	18	HCC70_peak_623b	Promoter	1	1752471	1758575	6105	2	65220	ENST00000342348.9	-59	ENSG00000008130	NADK	NAD kinase
chr1	1759607	1760107	501	ATAC_199	20.4766	8.08337	2	DU4475_peak_408	Exon (ENST00000378625.5/65220, exon 4 of 14)	1	1752471	1758575	6105	2	65220	ENST00000342348.9	-1032	ENSG00000008130	NADK	NAD kinase
chr1	1762900	1763400	501	ATAC_200	167.228	36.3116	8	HCC70_peak_626a	Intron (ENST00000341426.9/65220, intron 2 of 11)	1	1752471	1758575	6105	2	65220	ENST00000342348.9	-4325	ENSG00000008130	NADK	NAD kinase
chr1	1763562	1764062	501	ATAC_201	23.3899	10.5198	2	SKBR3_peak_458a	Intron (ENST00000341426.9/65220, intron 2 of 11)	1	1752471	1758575	6105	2	65220	ENST00000342348.9	-4987	ENSG00000008130	NADK	NAD kinase
chr1	1764109	1764609	501	ATAC_202	94.2655	61.8882	19	BT549_peak_643	Intron (ENST00000341426.9/65220, intron 2 of 11)	1	1752471	1758575	6105	2	65220	ENST00000342348.9	-5534	ENSG00000008130	NADK	NAD kinase
chr1	1777799	1778299	501	ATAC_203	12.5951	8.26908	8	BT549_peak_647a	5' UTR	1	1756588	1778419	21832	2	65220	ENST00000492768.5	120	ENSG00000008130	NADK	NAD kinase
chr1	1778689	1779189	501	ATAC_204	165.069	35.8428	21	HCC70_peak_634d	Promoter	1	1751232	1778790	27559	2	65220	ENST00000341991.7	0	ENSG00000008130	NADK	NAD kinase
chr1	1779594	1780094	501	ATAC_205	7.9535	5.22172	2	BT549_peak_648	Promoter	1	1751232	1780069	28838	2	65220	ENST00000378625.5	0	ENSG00000008130	NADK	NAD kinase
chr1	1780251	1780751	501	ATAC_206	98.7022	21.432	4	HCC70_peak_634j	Promoter	1	1779157	1780457	1301	2	65220	ENST00000480542.1	0	ENSG00000008130	NADK	NAD kinase
chr1	1781621	1782121	501	ATAC_207	7.9535	5.22172	2	BT549_peak_651b	Distal Intergenic	1	1779157	1780457	1301	2	65220	ENST00000480542.1	-1164	ENSG00000008130	NADK	NAD kinase
chr1	1782384	1782884	501	ATAC_208	65.5168	25.8635	9	DU4475_peak_418b	Downstream (2-3kb)	1	1779157	1780457	1301	2	65220	ENST00000480542.1	-1927	ENSG00000008130	NADK	NAD kinase
chr1	1782891	1783391	501	ATAC_209	154.344	33.514	16	HCC70_peak_638b	Downstream (1-2kb)	1	1779157	1780457	1301	2	65220	ENST00000480542.1	-2434	ENSG00000008130	NADK	NAD kinase
chr1	1853539	1854039	501	ATAC_210	119.689	24.825	2	MDA-MB-453_peak_222a	Intron (ENST00000610897.4/2782, intron 1 of 10)	1	1804526	1832285	27760	2	2782	ENST00000437146.1	-21254	ENSG00000078369	GNB1	G protein subunit beta 1
chr1	1858542	1859042	501	ATAC_211	24.8364	8.93396	2	MCF7_peak_460	Intron (ENST00000610897.4/2782, intron 1 of 10)	1	1804526	1832285	27760	2	2782	ENST00000437146.1	-26257	ENSG00000078369	GNB1	G protein subunit beta 1
chr1	1859215	1859715	501	ATAC_212	56.0255	25.198	16	SKBR3_peak_471	Intron (ENST00000610897.4/2782, intron 1 of 10)	1	1804526	1832285	27760	2	2782	ENST00000437146.1	-26930	ENSG00000078369	GNB1	G protein subunit beta 1
chr1	1890194	1890694	501	ATAC_213	14.3238	5.35677	2	HCC1806_peak_360	Promoter	1	1793245	1890401	97157	2	2782	ENST00000434686.6	0	ENSG00000078369	GNB1	G protein subunit beta 1
chr1	1890839	1891339	501	ATAC_214	28.4663	18.689	8	BT549_peak_689b	Promoter	1	1785285	1891117	105833	2	2782	ENST00000610897.4	0	ENSG00000078369	GNB1	G protein subunit beta 1
chr1	1891444	1891944	501	ATAC_215	17.6123	11.563	12	BT549_peak_689d	Promoter	1	1785285	1891117	105833	2	2782	ENST00000615252.4	-327	ENSG00000078369	GNB1	G protein subunit beta 1
chr1	1894457	1894957	501	ATAC_216	69.8498	15.1671	3	HCC70_peak_660c	Distal Intergenic	1	1785285	1891117	105833	2	2782	ENST00000615252.4	-3340	ENSG00000078369	GNB1	G protein subunit beta 1
chr1	1906176	1906676	501	ATAC_217	67.3786	44.2362	22	BT549_peak_696	Distal Intergenic	1	1915108	1917294	2187	1	163688	ENST00000378604.3	-8432	ENSG00000169885	CALML6	calmodulin like 6
chr1	1907338	1907838	501	ATAC_218	69.8812	14.4943	6	MDA-MB-453_peak_235b	Distal Intergenic	1	1915108	1917294	2187	1	163688	ENST00000378604.3	-7270	ENSG00000169885	CALML6	calmodulin like 6
chr1	1908291	1908791	501	ATAC_219	11.0006	7.22224	3	BT549_peak_699a	Distal Intergenic	1	1915108	1917294	2187	1	163688	ENST00000378604.3	-6317	ENSG00000169885	CALML6	calmodulin like 6
chr1	1908852	1909352	501	ATAC_220	112.719	24.4756	23	HCC70_peak_672d	Distal Intergenic	1	1915108	1917294	2187	1	163688	ENST00000378604.3	-5756	ENSG00000169885	CALML6	calmodulin like 6
chr1	1918664	1919164	501	ATAC_221	37.0427	11.5525	6	T47D_peak_328b	Promoter	1	1917590	1918797	1208	2	339456	ENST00000378602.3	0	ENSG00000178821	TMEM52	transmembrane protein 52
chr1	1919217	1919717	501	ATAC_222	77.3691	16.7998	13	HCC70_peak_683f	Promoter	1	1917591	1919279	1689	2	339456	ENST00000310991.8	0	ENSG00000178821	TMEM52	transmembrane protein 52
chr1	1943084	1943584	501	ATAC_223	39.1263	15.4456	2	DU4475_peak_454c	Intron (ENST00000642590.1/85452, intron 7 of 24)	1	1921957	1927929	5973	2	85452	ENST00000464311.5	-15155	ENSG00000142609	CFAP74	cilia and flagella associated protein 74
chr1	1943912	1944412	501	ATAC_224	42.4087	13.226	12	T47D_peak_334a	Exon (ENST00000642590.1/85452, exon 7 of 25)	1	1921951	1959974	38024	2	85452	ENST00000642590.1	15562	ENSG00000142609	CFAP74	cilia and flagella associated protein 74
chr1	1959922	1960422	501	ATAC_225	60.6538	13.1703	12	HCC70_peak_712c	Promoter	1	1921951	1959974	38024	2	85452	ENST00000642590.1	0	ENSG00000142609	CFAP74	cilia and flagella associated protein 74
chr1	1969087	1969587	501	ATAC_226	38.8163	12.1056	3	T47D_peak_339a	Intron (ENST00000493964.5/85452, intron 10 of 37)	1	1955711	1960108	4398	2	85452	ENST00000461752.3	-8979	ENSG00000142609	CFAP74	cilia and flagella associated protein 74
chr1	2001801	2002301	501	ATAC_227	95.2141	19.7486	11	MDA-MB-453_peak_245	Intron (ENST00000493964.5/85452, intron 1 of 37)	1	1955148	2003714	48567	2	85452	ENST00000468610.5	1413	ENSG00000142609	CFAP74	cilia and flagella associated protein 74
chr1	2014951	2015451	501	ATAC_228	41.349	8.97846	5	HCC70_peak_725b	Exon (ENST00000443930.1/ENST00000443930.1, exon 1 of 2)	1	2019329	2030079	10751	1	2563	ENST00000638411.1	-3878	ENSG00000187730	GABRD	gamma-aminobutyric acid type A receptor subunit delta
chr1	2032061	2032561	501	ATAC_229	91.8611	36.2632	2	DU4475_peak_483b	Distal Intergenic	1	2028919	2030717	1799	1	2563	ENST00000640688.1	3142	ENSG00000187730	GABRD	gamma-aminobutyric acid type A receptor subunit delta
chr1	2044786	2045286	501	ATAC_230	36.3449	7.89188	5	HCC70_peak_738a	Distal Intergenic	1	2049203	2049651	449	2	105378591	ENST00000445600.1	4365	ENSG00000226969	LOC105378591	uncharacterized LOC105378591
chr1	2046369	2046869	501	ATAC_231	79.5162	31.3899	15	DU4475_peak_492	Downstream (2-3kb)	1	2049203	2049651	449	2	105378591	ENST00000445600.1	2782	ENSG00000226969	LOC105378591	uncharacterized LOC105378591
chr1	2049367	2049867	501	ATAC_232	120.867	26.2449	19	HCC70_peak_746a	Promoter	1	2049203	2049651	449	2	105378591	ENST00000445600.1	0	ENSG00000226969	LOC105378591	uncharacterized LOC105378591
chr1	2050101	2050601	501	ATAC_233	114.747	24.916	19	HCC70_peak_746c	Promoter	1	2050411	2185395	134985	1	5590	ENST00000378567.8	0	ENSG00000067606	PRKCZ	protein kinase C zeta
chr1	2082189	2082689	501	ATAC_234	94.7573	20.5755	6	HCC70_peak_753b	Promoter	1	2082248	2150936	68689	1	5590	ENST00000481140.5	0	ENSG00000067606	PRKCZ	protein kinase C zeta
chr1	2104436	2104936	501	ATAC_235	55.8198	22.0355	2	DU4475_peak_497b	Promoter	1	2104716	2150870	46155	1	5590	ENST00000482686.5	0	ENSG00000067606	PRKCZ	protein kinase C zeta
chr1	2104952	2105452	501	ATAC_236	53.9814	24.2786	5	SKBR3_peak_566a	Intron (ENST00000378567.8/5590, intron 4 of 17)	1	2104739	2156087	51349	1	5590	ENST00000486681.5	213	ENSG00000067606	PRKCZ	protein kinase C zeta
chr1	2132146	2132646	501	ATAC_237	26.9157	10.0658	5	HCC1806_peak_416a	Promoter	1	2133638	2148924	15287	1	5590	ENST00000471018.6	-992	ENSG00000067606	PRKCZ	protein kinase C zeta
chr1	2133066	2133566	501	ATAC_238	211.293	45.8798	13	HCC70_peak_759e	Promoter	1	2133638	2148924	15287	1	5590	ENST00000471018.6	-72	ENSG00000067606	PRKCZ	protein kinase C zeta
chr1	2133575	2134075	501	ATAC_239	23.691	5.14423	10	HCC70_peak_759g	Promoter	1	2133638	2148924	15287	1	5590	ENST00000471018.6	0	ENSG00000067606	PRKCZ	protein kinase C zeta
chr1	2134540	2135040	501	ATAC_240	37.3414	14.7409	3	DU4475_peak_506a	Promoter	1	2134813	2146098	11286	1	5590	ENST00000466352.5	0	ENSG00000067606	PRKCZ	protein kinase C zeta
chr1	2135416	2135916	501	ATAC_241	160.043	64.9026	18	BT474_peak_468b	Intron (ENST00000378567.8/5590, intron 5 of 17)	1	2135262	2150865	15604	1	5590	ENST00000419838.6	154	ENSG00000067606	PRKCZ	protein kinase C zeta
chr1	2140040	2140540	501	ATAC_242	33.8195	13.3506	10	DU4475_peak_510b	Intron (ENST00000378567.8/5590, intron 5 of 17)	1	2144451	2185395	40945	1	5590	ENST00000479263.5	-3911	ENSG00000067606	PRKCZ	protein kinase C zeta
chr1	2174218	2174718	501	ATAC_243	14.2308	9.34296	9	BT549_peak_771	Intron (ENST00000378567.8/5590, intron 14 of 17)	1	2168975	2173951	4977	1	5590	ENST00000472017.1	5243	ENSG00000067606	PRKCZ	protein kinase C zeta
chr1	2189480	2189980	501	ATAC_244	131.863	41.124	21	T47D_peak_362a	3' UTR	1	2189544	2194108	4565	2	199990	ENST00000497675.2	4128	ENSG00000162585	FAAP20	FA core complex associated protein 20
chr1	2193787	2194287	501	ATAC_245	25.3258	9.99765	3	DU4475_peak_530b	Promoter	1	2189544	2194108	4565	2	199990	ENST00000497675.2	0	ENSG00000162585	FAAP20	FA core complex associated protein 20
chr1	2194564	2195064	501	ATAC_246	154.344	33.514	21	HCC70_peak_779b	Promoter	1	2184461	2194775	10315	2	199990	ENST00000400919.7	0	ENSG00000162585	FAAP20	FA core complex associated protein 20
chr1	2195132	2195632	501	ATAC_247	247.635	53.7711	23	HCC70_peak_779d	Promoter	1	2184478	2194775	10298	2	199990	ENST00000414253.5	-357	ENSG00000162585	FAAP20	FA core complex associated protein 20
chr1	2198547	2199047	501	ATAC_248	34.6213	15.6981	2	HCC1143_peak_533a	Exon (ENST00000401813.7/199990, exon 1 of 4)	1	2189548	2199907	10360	2	199990	ENST00000401813.7	860	ENSG00000162585	FAAP20	FA core complex associated protein 20
chr1	2199206	2199706	501	ATAC_249	152.93	69.342	14	HCC1143_peak_533b	Exon (ENST00000401813.7/199990, exon 1 of 4)	1	2189548	2199907	10360	2	199990	ENST00000401813.7	201	ENSG00000162585	FAAP20	FA core complex associated protein 20
chr1	2207576	2208076	501	ATAC_250	70.8157	16.7447	3	Hs578T_peak_405c	Promoter	1	2184464	2207733	23270	2	199990	ENST00000469733.5	0	ENSG00000162585	FAAP20	FA core complex associated protein 20
chr1	2208212	2208712	501	ATAC_251	67.3786	44.2362	16	BT549_peak_795c	Promoter	1	2184464	2207733	23270	2	199990	ENST00000469733.5	-479	ENSG00000162585	FAAP20	FA core complex associated protein 20
chr1	2208810	2209310	501	ATAC_252	14.2308	9.34296	2	BT549_peak_795e	Intron (ENST00000487186.5/199990, intron 2 of 7)	1	2184464	2207733	23270	2	199990	ENST00000469733.5	-1077	ENSG00000162585	FAAP20	FA core complex associated protein 20
chr1	2212409	2212909	501	ATAC_253	111.427	26.3475	9	Hs578T_peak_410a	Promoter	1	2189548	2212720	23173	2	199990	ENST00000487186.5	0	ENSG00000162585	FAAP20	FA core complex associated protein 20
chr1	2212961	2213461	501	ATAC_254	104.671	22.7281	6	HCC70_peak_795c	Promoter	1	2189548	2212720	23173	2	199990	ENST00000487186.5	-241	ENSG00000162585	FAAP20	FA core complex associated protein 20
chr1	2227533	2228033	501	ATAC_255	238.467	51.7804	22	HCC70_peak_800b	Promoter	1	2228319	2310213	81895	1	6497	ENST00000378536.5	-286	ENSG00000157933	SKI	SKI proto-oncogene
chr1	2228562	2229062	501	ATAC_256	31.4734	6.83409	4	HCC70_peak_802a	5' UTR	1	2228319	2310213	81895	1	6497	ENST00000378536.5	243	ENSG00000157933	SKI	SKI proto-oncogene
chr1	2229339	2229839	501	ATAC_257	86.9532	18.8809	13	HCC70_peak_802c	Exon (ENST00000378536.5/6497, exon 1 of 7)	1	2228319	2310213	81895	1	6497	ENST00000378536.5	1020	ENSG00000157933	SKI	SKI proto-oncogene
chr1	2230291	2230791	501	ATAC_258	37.9989	8.25102	3	HCC70_peak_802g	Intron (ENST00000378536.5/6497, intron 1 of 6)	1	2232479	2303038	70560	1	6497	ENST00000508416.1	-1688	ENSG00000157933	SKI	SKI proto-oncogene
chr1	2231031	2231531	501	ATAC_259	19.6106	8.8919	7	HCC1143_peak_550a	Promoter	1	2232479	2303038	70560	1	6497	ENST00000508416.1	-948	ENSG00000157933	SKI	SKI proto-oncogene
chr1	2231545	2232045	501	ATAC_260	30.3611	19.933	10	BT549_peak_815c	Promoter	1	2232479	2303038	70560	1	6497	ENST00000508416.1	-434	ENSG00000157933	SKI	SKI proto-oncogene
chr1	2234373	2234873	501	ATAC_261	211.293	45.8798	12	HCC70_peak_808b	Intron (ENST00000378536.5/6497, intron 1 of 6)	1	2232479	2303038	70560	1	6497	ENST00000508416.1	1894	ENSG00000157933	SKI	SKI proto-oncogene
chr1	2240142	2240642	501	ATAC_262	30.5986	13.762	9	SKBR3_peak_627	Intron (ENST00000378536.5/6497, intron 1 of 6)	1	2247996	2303376	55381	1	6497	ENST00000478223.2	-7354	ENSG00000157933	SKI	SKI proto-oncogene
chr1	2248394	2248894	501	ATAC_263	64.0896	18.2496	4	YMB1_peak_331	Intron (ENST00000378536.5/6497, intron 1 of 6)	1	2247996	2303376	55381	1	6497	ENST00000478223.2	398	ENSG00000157933	SKI	SKI proto-oncogene
chr1	2251687	2252187	501	ATAC_264	30.2038	8.60056	3	YMB1_peak_334	Intron (ENST00000378536.5/6497, intron 1 of 6)	1	2247996	2303376	55381	1	6497	ENST00000478223.2	3691	ENSG00000157933	SKI	SKI proto-oncogene
chr1	2255755	2256255	501	ATAC_265	49.1119	9.41003	6	MDA-MB-436_peak_503b	Intron (ENST00000378536.5/6497, intron 1 of 6)	1	2247996	2303376	55381	1	6497	ENST00000478223.2	7759	ENSG00000157933	SKI	SKI proto-oncogene
chr1	2276045	2276545	501	ATAC_266	25.3258	9.99765	2	DU4475_peak_564	Intron (ENST00000378536.5/6497, intron 1 of 6)	1	2303646	2304368	723	1	6497	ENST00000507179.1	-27101	ENSG00000157933	SKI	SKI proto-oncogene
chr1	2290587	2291087	501	ATAC_267	146.357	34.6068	10	Hs578T_peak_440c	Intron (ENST00000378536.5/6497, intron 1 of 6)	1	2303646	2304368	723	1	6497	ENST00000507179.1	-12559	ENSG00000157933	SKI	SKI proto-oncogene
chr1	2311433	2311933	501	ATAC_268	35.5723	14.0426	9	DU4475_peak_566a	Distal Intergenic	1	2303646	2304368	723	1	6497	ENST00000507179.1	7787	ENSG00000157933	SKI	SKI proto-oncogene
chr1	2312192	2312692	501	ATAC_269	11.0006	7.22224	2	BT549_peak_854	Distal Intergenic	1	2303646	2304368	723	1	6497	ENST00000507179.1	8546	ENSG00000157933	SKI	SKI proto-oncogene
chr1	2314258	2314758	501	ATAC_270	21.1224	13.8675	5	BT549_peak_856b	Distal Intergenic	1	2303646	2304368	723	1	6497	ENST00000507179.1	10612	ENSG00000157933	SKI	SKI proto-oncogene
chr1	2316558	2317058	501	ATAC_271	46.329	13.5211	4	MDA-MB-231_peak_414b	Exon (ENST00000659232.1/ENST00000659232.1, exon 2 of 4)	1	2303646	2304368	723	1	6497	ENST00000507179.1	12912	ENSG00000157933	SKI	SKI proto-oncogene
chr1	2322126	2322626	501	ATAC_272	57.8349	21.1866	5	HCC38_peak_383a	Exon (ENST00000661319.1/ENST00000661319.1, exon 3 of 3)	1	2303646	2304368	723	1	6497	ENST00000507179.1	18480	ENSG00000157933	SKI	SKI proto-oncogene
chr1	2372682	2373182	501	ATAC_273	14.2308	9.34296	2	BT549_peak_880	Intron (ENST00000378531.8/79906, intron 7 of 13)	1	2358638	2375878	17241	2	79906	ENST00000607342.5	2696	ENSG00000116151	MORN1	MORN repeat containing 1
chr1	2375283	2375783	501	ATAC_274	7.9535	5.22172	2	BT549_peak_882	Promoter	1	2358638	2375878	17241	2	79906	ENST00000607342.5	95	ENSG00000116151	MORN1	MORN repeat containing 1
chr1	2381671	2382171	501	ATAC_275	56.6309	37.18	23	BT549_peak_889	Intron (ENST00000378531.8/79906, intron 6 of 13)	1	2371676	2385121	13446	2	79906	ENST00000419785.1	2950	ENSG00000116151	MORN1	MORN repeat containing 1
chr1	2382509	2383009	501	ATAC_276	28.7223	10.5218	11	HCC38_peak_390	Intron (ENST00000378531.8/79906, intron 6 of 13)	1	2371676	2385121	13446	2	79906	ENST00000419785.1	2112	ENSG00000116151	MORN1	MORN repeat containing 1
chr1	2390294	2390794	501	ATAC_277	94.7573	20.5755	3	HCC70_peak_897a	Promoter	1	2388004	2389996	1993	2	79906	ENST00000494279.2	-298	ENSG00000116151	MORN1	MORN repeat containing 1
chr1	2391365	2391865	501	ATAC_278	160.765	34.9083	23	HCC70_peak_897e	Promoter	1	2391775	2405442	13668	1	11079	ENST00000378513.7	0	ENSG00000157916	RER1	retention in endoplasmic reticulum sorting receptor 1
chr1	2403980	2404480	501	ATAC_279	42.0037	18.8915	2	SKBR3_peak_684a	3' UTR	1	2401951	2403227	1277	1	11079	ENST00000462129.1	2029	ENSG00000157916	RER1	retention in endoplasmic reticulum sorting receptor 1
chr1	2406728	2407228	501	ATAC_280	15.9042	10.4416	2	BT549_peak_918	3' UTR	1	2408583	2410004	1422	2	5192	ENST00000515760.1	2776	ENSG00000157911	PEX10	peroxisomal biogenesis factor 10
chr1	2410744	2411244	501	ATAC_281	42.6274	8.84147	2	MDA-MB-453_peak_299	Promoter	1	2408604	2410836	2233	2	5192	ENST00000502666.1	0	ENSG00000157911	PEX10	peroxisomal biogenesis factor 10
chr1	2411810	2412310	501	ATAC_282	17.8517	8.09437	3	HCC1143_peak_598a	Intron (ENST00000288774.7/5192, intron 1 of 5)	1	2404061	2412456	8396	2	5192	ENST00000650293.1	146	ENSG00000157911	PEX10	peroxisomal biogenesis factor 10
chr1	2412455	2412955	501	ATAC_283	191.262	41.5303	23	HCC70_peak_911c	Promoter	1	2403964	2412530	8567	2	5192	ENST00000288774.7	0	ENSG00000157911	PEX10	peroxisomal biogenesis factor 10
chr1	2413090	2413590	501	ATAC_284	32.6665	14.8117	10	HCC1143_peak_599a	Intron (ENST00000508384.5/5192, intron 1 of 2)	1	2408530	2413797	5268	2	5192	ENST00000508384.5	207	ENSG00000157911	PEX10	peroxisomal biogenesis factor 10
chr1	2414324	2414824	501	ATAC_285	71.7167	15.5725	10	HCC70_peak_911j	Promoter	1	2408530	2413797	5268	2	5192	ENST00000508384.5	-527	ENSG00000157911	PEX10	peroxisomal biogenesis factor 10
chr1	2415662	2416162	501	ATAC_286	93.9468	37.0866	3	DU4475_peak_606b	Distal Intergenic	1	2408530	2413797	5268	2	5192	ENST00000508384.5	-1865	ENSG00000157911	PEX10	peroxisomal biogenesis factor 10
chr1	2416224	2416724	501	ATAC_287	30.7318	13.9345	10	HCC1143_peak_605	Distal Intergenic	1	2408530	2413797	5268	2	5192	ENST00000508384.5	-2427	ENSG00000157911	PEX10	peroxisomal biogenesis factor 10
chr1	2441738	2442238	501	ATAC_288	36.9268	10.5149	3	YMB1_peak_380	Intron (ENST00000609981.5/9651, intron 2 of 3)	1	2425980	2479804	53825	1	9651	ENST00000609981.5	15758	ENSG00000149527	PLCH2	phospholipase C eta 2
chr1	2451715	2452215	501	ATAC_289	91.7157	26.7672	6	MDA-MB-231_peak_449	Intron (ENST00000609981.5/9651, intron 2 of 3)	1	2467459	2505526	38068	1	9651	ENST00000449969.5	-15244	ENSG00000149527	PLCH2	phospholipase C eta 2
chr1	2452585	2453085	501	ATAC_290	32.0838	12.6655	2	DU4475_peak_621c	Intron (ENST00000609981.5/9651, intron 2 of 3)	1	2467459	2505526	38068	1	9651	ENST00000449969.5	-14374	ENSG00000149527	PLCH2	phospholipase C eta 2
chr1	2460104	2460604	501	ATAC_291	48.2692	19.0548	4	DU4475_peak_632b	Intron (ENST00000609981.5/9651, intron 2 of 3)	1	2467459	2505526	38068	1	9651	ENST00000449969.5	-6855	ENSG00000149527	PLCH2	phospholipase C eta 2
chr1	2468502	2469002	501	ATAC_292	40.9264	16.1562	2	DU4475_peak_638c	Intron (ENST00000609981.5/9651, intron 2 of 3)	1	2467459	2505526	38068	1	9651	ENST00000449969.5	1043	ENSG00000149527	PLCH2	phospholipase C eta 2
chr1	2480626	2481126	501	ATAC_293	45.6702	13.0046	2	YMB1_peak_382a	Intron (ENST00000449969.5/9651, intron 4 of 21)	1	2479888	2505276	25389	1	9651	ENST00000278878.6	738	ENSG00000149527	PLCH2	phospholipase C eta 2
chr1	2481926	2482426	501	ATAC_294	35.5723	14.0426	2	DU4475_peak_655b	Intron (ENST00000449969.5/9651, intron 4 of 21)	1	2479888	2505276	25389	1	9651	ENST00000278878.6	2038	ENSG00000149527	PLCH2	phospholipase C eta 2
chr1	2494209	2494709	501	ATAC_295	81.4753	22.7834	11	HCC1954_peak_360	Exon (ENST00000442305.1/ENST00000442305.1, exon 1 of 2)	1	2497782	2505528	7747	1	9651	ENST00000473964.5	-3073	ENSG00000149527	PLCH2	phospholipase C eta 2
chr1	2499941	2500441	501	ATAC_296	52.0201	20.5355	2	DU4475_peak_669h	Exon (ENST00000473964.5/9651, exon 4 of 4)	1	2498647	2505528	6882	1	9651	ENST00000462379.1	1294	ENSG00000149527	PLCH2	phospholipase C eta 2
chr1	2505405	2505905	501	ATAC_297	57.7372	22.7924	3	DU4475_peak_674h	3' UTR	1	2498647	2505528	6882	1	9651	ENST00000462379.1	6758	ENSG00000149527	PLCH2	phospholipase C eta 2
chr1	2506271	2506771	501	ATAC_298	35.5723	14.0426	2	DU4475_peak_674k	Downstream (1-2kb)	1	2510293	2513013	2721	2	55229	ENST00000471361.1	6242	ENSG00000157881	PANK4	pantothenate kinase 4 (inactive)
chr1	2525409	2525909	501	ATAC_299	17.3657	6.85531	5	DU4475_peak_692b	Exon (ENST00000491212.1/55229, exon 1 of 3)	1	2521261	2526187	4927	2	55229	ENST00000491212.1	278	ENSG00000157881	PANK4	pantothenate kinase 4 (inactive)
chr1	2526014	2526514	501	ATAC_300	91.973	60.3831	23	BT549_peak_993a	Promoter	1	2521261	2526187	4927	2	55229	ENST00000491212.1	0	ENSG00000157881	PANK4	pantothenate kinase 4 (inactive)
chr1	2526775	2527275	501	ATAC_301	137.437	29.8429	13	HCC70_peak_1034d	Promoter	1	2508847	2526611	17765	2	55229	ENST00000651094.1	-164	ENSG00000157881	PANK4	pantothenate kinase 4 (inactive)
chr1	2527281	2527781	501	ATAC_302	69.1145	26.2801	5	HCC1187_peak_1522e	Promoter	1	2508847	2526611	17765	2	55229	ENST00000651094.1	-670	ENSG00000157881	PANK4	pantothenate kinase 4 (inactive)
chr1	2527951	2528451	501	ATAC_303	40.0596	18.0172	4	SKBR3_peak_765a	Downstream (<1kb)	1	2508847	2526611	17765	2	55229	ENST00000651094.1	-1340	ENSG00000157881	PANK4	pantothenate kinase 4 (inactive)
chr1	2528494	2528994	501	ATAC_304	21.1104	8.02702	3	HCC1187_peak_1522i	3' UTR	1	2528745	2530263	1519	2	388585	ENST00000378453.4	1269	ENSG00000197921	HES5	hes family bHLH transcription factor 5
chr1	2529109	2529609	501	ATAC_305	49.9513	10.8463	5	HCC70_peak_1036c	3' UTR	1	2528745	2530263	1519	2	388585	ENST00000378453.4	654	ENSG00000197921	HES5	hes family bHLH transcription factor 5
chr1	2530131	2530631	501	ATAC_306	37.3414	14.7409	4	DU4475_peak_698a	Promoter	1	2528745	2530263	1519	2	388585	ENST00000378453.4	0	ENSG00000197921	HES5	hes family bHLH transcription factor 5
chr1	2530931	2531431	501	ATAC_307	96.7263	21.003	7	HCC70_peak_1036i	Promoter	1	2528745	2530263	1519	2	388585	ENST00000378453.4	-668	ENSG00000197921	HES5	hes family bHLH transcription factor 5
chr1	2533296	2533796	501	ATAC_308	36.2213	16.2908	5	SKBR3_peak_770	Intron (ENST00000644246.1/ENST00000644246.1, intron 1 of 1)	1	2528745	2530263	1519	2	388585	ENST00000378453.4	-3033	ENSG00000197921	HES5	hes family bHLH transcription factor 5
chr1	2534793	2535293	501	ATAC_309	193.472	42.0102	12	HCC70_peak_1044b	Intron (ENST00000644246.1/ENST00000644246.1, intron 1 of 1)	1	2528745	2530263	1519	2	388585	ENST00000378453.4	-4530	ENSG00000197921	HES5	hes family bHLH transcription factor 5
chr1	2537403	2537903	501	ATAC_310	53.4755	11.6116	5	HCC70_peak_1046b	Intron (ENST00000644246.1/ENST00000644246.1, intron 1 of 1)	1	2528745	2530263	1519	2	388585	ENST00000378453.4	-7140	ENSG00000197921	HES5	hes family bHLH transcription factor 5
chr1	2541545	2542045	501	ATAC_311	22.07	8.71239	2	DU4475_peak_712	Intron (ENST00000644246.1/ENST00000644246.1, intron 1 of 1)	1	2550074	2551598	1525	2	115110	ENST00000448624.2	9553	NA	TNFRSF14-AS1	TNFRSF14 antisense RNA 1
chr1	2543377	2543877	501	ATAC_312	30.3658	11.9873	5	DU4475_peak_716c	Intron (ENST00000644246.1/ENST00000644246.1, intron 1 of 1)	1	2550074	2551598	1525	2	115110	ENST00000448624.2	7721	NA	TNFRSF14-AS1	TNFRSF14 antisense RNA 1
chr1	2544325	2544825	501	ATAC_313	86.9532	18.8809	2	HCC70_peak_1054g	Intron (ENST00000644246.1/ENST00000644246.1, intron 1 of 1)	1	2550074	2551598	1525	2	115110	ENST00000448624.2	6773	NA	TNFRSF14-AS1	TNFRSF14 antisense RNA 1
chr1	2544853	2545353	501	ATAC_314	33.8195	13.3506	2	DU4475_peak_716g	Intron (ENST00000644246.1/ENST00000644246.1, intron 1 of 1)	1	2550074	2551598	1525	2	115110	ENST00000448624.2	6245	NA	TNFRSF14-AS1	TNFRSF14 antisense RNA 1
chr1	2545510	2546010	501	ATAC_315	9.45164	6.2053	7	BT549_peak_1017a	Exon (ENST00000644246.1/ENST00000644246.1, exon 2 of 2)	1	2550074	2551598	1525	2	115110	ENST00000448624.2	5588	NA	TNFRSF14-AS1	TNFRSF14 antisense RNA 1
chr1	2546104	2546604	501	ATAC_316	55.1145	24.9902	20	HCC1143_peak_688b	Exon (ENST00000644246.1/ENST00000644246.1, exon 2 of 2)	1	2550074	2551598	1525	2	115110	ENST00000448624.2	4994	NA	TNFRSF14-AS1	TNFRSF14 antisense RNA 1
chr1	2546780	2547280	501	ATAC_317	240.754	52.277	22	HCC70_peak_1054n	Exon (ENST00000644246.1/ENST00000644246.1, exon 2 of 2)	1	2550074	2551598	1525	2	115110	ENST00000448624.2	4318	NA	TNFRSF14-AS1	TNFRSF14 antisense RNA 1
chr1	2547309	2547809	501	ATAC_318	25.2589	9.44624	5	HCC1806_peak_554f	Exon (ENST00000644246.1/ENST00000644246.1, exon 2 of 2)	1	2550074	2551598	1525	2	115110	ENST00000448624.2	3789	NA	TNFRSF14-AS1	TNFRSF14 antisense RNA 1
chr1	2547949	2548449	501	ATAC_319	204.581	44.4224	21	HCC70_peak_1054q	Downstream (1-2kb)	1	2550074	2551598	1525	2	115110	ENST00000448624.2	3149	NA	TNFRSF14-AS1	TNFRSF14 antisense RNA 1
chr1	2548668	2549168	501	ATAC_320	109.241	49.5324	15	HCC1143_peak_688h	Downstream (<1kb)	1	2550074	2551598	1525	2	115110	ENST00000448624.2	2430	NA	TNFRSF14-AS1	TNFRSF14 antisense RNA 1
chr1	2555543	2556043	501	ATAC_321	20.4766	8.08337	5	DU4475_peak_721	Promoter	1	2555639	2560714	5076	1	8764	ENST00000426449.5	0	ENSG00000157873	TNFRSF14	TNF receptor superfamily member 14
chr1	2556304	2556804	501	ATAC_322	33.7541	9.85114	8	MDA-MB-231_peak_493a	Promoter	1	2556366	2563829	7464	1	8764	ENST00000355716.4	0	ENSG00000157873	TNFRSF14	TNF receptor superfamily member 14
chr1	2578263	2578763	501	ATAC_323	138.131	62.6318	10	HCC1143_peak_702b	Distal Intergenic	1	2581560	2584533	2974	1	100996583	ENST00000424215.1	-2797	ENSG00000228037	LOC100996583	uncharacterized LOC100996583
chr1	2583762	2584262	501	ATAC_324	49.9534	20.2577	5	BT474_peak_627	Exon (ENST00000424215.1/100996583, exon 3 of 3)	1	2581560	2584533	2974	1	100996583	ENST00000424215.1	2202	ENSG00000228037	LOC100996583	uncharacterized LOC100996583
chr1	2585580	2586080	501	ATAC_325	32.9847	12.5421	10	HCC1187_peak_1580b	Promoter	1	2586491	2589632	3142	1	127281	ENST00000493183.5	-411	ENSG00000157870	PRXL2B	peroxiredoxin like 2B
chr1	2586186	2586686	501	ATAC_326	213.538	46.3673	23	HCC70_peak_1080d	Promoter	1	2586491	2589632	3142	1	127281	ENST00000493183.5	0	ENSG00000157870	PRXL2B	peroxiredoxin like 2B
chr1	2586867	2587367	501	ATAC_327	14.2308	9.34296	10	BT549_peak_1040a	Promoter	1	2586877	2588992	2116	1	127281	ENST00000498083.2	0	ENSG00000157870	PRXL2B	peroxiredoxin like 2B
chr1	2592690	2593190	501	ATAC_328	45.9386	20.6613	8	SKBR3_peak_811	Promoter	1	2591694	2592868	1175	2	79258	ENST00000491941.5	0	ENSG00000142606	MMEL1	membrane metalloendopeptidase like 1
chr1	2593913	2594413	501	ATAC_329	18.2402	8.20369	4	SKBR3_peak_814	Promoter	1	2592655	2594073	1419	2	79258	ENST00000469962.1	0	ENSG00000142606	MMEL1	membrane metalloendopeptidase like 1
chr1	2642414	2642914	501	ATAC_330	22.9205	15.048	5	BT549_peak_1052b	Intron (ENST00000401095.8/100287898, intron 8 of 8)	1	2590639	2633016	42378	2	79258	ENST00000378412.8	-9398	ENSG00000142606	MMEL1	membrane metalloendopeptidase like 1
chr1	2643099	2643599	501	ATAC_331	19.3524	12.7055	11	BT549_peak_1052c	Intron (ENST00000401095.8/100287898, intron 8 of 8)	1	2590639	2633016	42378	2	79258	ENST00000378412.8	-10083	ENSG00000142606	MMEL1	membrane metalloendopeptidase like 1
chr1	2654198	2654698	501	ATAC_332	14.8479	5.64577	2	HCC1187_peak_1632c	Intron (ENST00000401095.8/100287898, intron 6 of 8)	1	2590639	2633016	42378	2	79258	ENST00000378412.8	-21182	ENSG00000142606	MMEL1	membrane metalloendopeptidase like 1
chr1	2801501	2802001	501	ATAC_333	44.2266	13.7929	12	T47D_peak_456b	Promoter	1	2635976	2801717	165742	2	100287898	ENST00000401095.8	0	ENSG00000215912	TTC34	tetratricopeptide repeat domain 34
chr1	2921961	2922461	501	ATAC_334	15.1459	5.44817	2	MCF7_peak_704	Distal Intergenic	1	3021467	3022903	1437	1	140625	ENST00000378404.4	-99006	ENSG00000169717	ACTRT2	actin related protein T2
chr1	3060919	3061419	501	ATAC_335	32.8968	8.06668	2	BT-20_peak_531b	Exon (ENST00000606861.1/ENST00000606861.1, exon 1 of 1)	1	3059617	3061751	2135	2	440556	ENST00000413472.5	332	ENSG00000177133	PRDM16-DT	PRDM16 divergent transcript
chr1	3066127	3066627	501	ATAC_336	15.8049	5.91066	3	HCC1806_peak_649	Intron (ENST00000445317.1/440556, intron 2 of 6)	1	3064072	3067769	3698	2	440556	ENST00000321336.1	1142	ENSG00000177133	PRDM16-DT	PRDM16 divergent transcript
chr1	3069520	3070020	501	ATAC_337	30.9548	9.50929	6	MDA-MB-157_peak_539a	Intron (ENST00000511072.5/63976, intron 1 of 15)	1	3069211	3434342	365132	1	63976	ENST00000514189.5	309	ENSG00000142611	PRDM16	PR/SET domain 16
chr1	3293156	3293656	501	ATAC_338	22.07	8.71239	2	DU4475_peak_776	Intron (ENST00000511072.5/63976, intron 3 of 15)	1	3244132	3386918	142787	1	63976	ENST00000463591.1	49024	ENSG00000142611	PRDM16	PR/SET domain 16
chr1	3313068	3313568	501	ATAC_339	141.731	93.0508	16	BT549_peak_1136a	Exon (ENST00000669140.1/ENST00000669140.1, exon 2 of 2)	1	3244132	3386918	142787	1	63976	ENST00000463591.1	68936	ENSG00000142611	PRDM16	PR/SET domain 16
chr1	3313577	3314077	501	ATAC_340	90.8407	19.725	6	HCC70_peak_1191c	Intron (ENST00000511072.5/63976, intron 3 of 15)	1	3244132	3386918	142787	1	63976	ENST00000463591.1	69445	ENSG00000142611	PRDM16	PR/SET domain 16
chr1	3319825	3320325	501	ATAC_341	52.0201	20.5355	11	DU4475_peak_785a	Intron (ENST00000511072.5/63976, intron 3 of 15)	1	3244132	3386918	142787	1	63976	ENST00000463591.1	75693	ENSG00000142611	PRDM16	PR/SET domain 16
chr1	3320528	3321028	501	ATAC_342	100.25	39.5748	2	DU4475_peak_785c	Intron (ENST00000511072.5/63976, intron 3 of 15)	1	3396491	3434293	37803	1	63976	ENST00000509860.1	-75463	ENSG00000142611	PRDM16	PR/SET domain 16
chr1	3337161	3337661	501	ATAC_343	65.1936	16.1399	6	MDA361_peak_417	Intron (ENST00000511072.5/63976, intron 3 of 15)	1	3396491	3434293	37803	1	63976	ENST00000509860.1	-58830	ENSG00000142611	PRDM16	PR/SET domain 16
chr1	3350351	3350851	501	ATAC_344	48.2692	19.0548	2	DU4475_peak_795a	Intron (ENST00000511072.5/63976, intron 3 of 15)	1	3396491	3434293	37803	1	63976	ENST00000509860.1	-45640	ENSG00000142611	PRDM16	PR/SET domain 16
chr1	3352353	3352853	501	ATAC_345	55.1646	16.9465	3	MDA-MB-157_peak_570	Intron (ENST00000511072.5/63976, intron 3 of 15)	1	3396491	3434293	37803	1	63976	ENST00000509860.1	-43638	ENSG00000142611	PRDM16	PR/SET domain 16
chr1	3352935	3353435	501	ATAC_346	23.2792	5.70833	2	BT-20_peak_564	Intron (ENST00000511072.5/63976, intron 3 of 15)	1	3396491	3434293	37803	1	63976	ENST00000509860.1	-43056	ENSG00000142611	PRDM16	PR/SET domain 16
chr1	3359564	3360064	501	ATAC_347	38.9852	14.0235	3	MCF7_peak_769b	Intron (ENST00000511072.5/63976, intron 3 of 15)	1	3396491	3434293	37803	1	63976	ENST00000509860.1	-36427	ENSG00000142611	PRDM16	PR/SET domain 16
chr1	3410065	3410565	501	ATAC_348	24.7447	16.2457	6	BT549_peak_1170	Intron (ENST00000511072.5/63976, intron 8 of 15)	1	3396491	3434293	37803	1	63976	ENST00000509860.1	13574	ENSG00000142611	PRDM16	PR/SET domain 16
chr1	3423344	3423844	501	ATAC_349	12.9142	5.09803	2	DU4475_peak_817	Intron (ENST00000511072.5/63976, intron 12 of 15)	1	3424919	3434095	9177	1	63976	ENST00000378389.5	-1075	ENSG00000142611	PRDM16	PR/SET domain 16
chr1	3453082	3453582	501	ATAC_350	90.8407	19.725	18	HCC70_peak_1223a	Distal Intergenic	1	3454665	3481113	26449	1	27237	ENST00000378378.9	-1083	ENSG00000130762	ARHGEF16	Rho guanine nucleotide exchange factor 16
chr1	3454173	3454673	501	ATAC_351	98.7022	21.432	18	HCC70_peak_1223d	Promoter	1	3454665	3481113	26449	1	27237	ENST00000378378.9	0	ENSG00000130762	ARHGEF16	Rho guanine nucleotide exchange factor 16
chr1	3460043	3460543	501	ATAC_352	102.365	40.4098	7	DU4475_peak_840b	Intron (ENST00000378378.9/27237, intron 1 of 14)	1	3454665	3481113	26449	1	27237	ENST00000378378.9	5378	ENSG00000130762	ARHGEF16	Rho guanine nucleotide exchange factor 16
chr1	3460742	3461242	501	ATAC_353	35.5723	14.0426	2	DU4475_peak_840d	Intron (ENST00000378378.9/27237, intron 1 of 14)	1	3466005	3481113	15109	1	27237	ENST00000378373.5	-4763	ENSG00000130762	ARHGEF16	Rho guanine nucleotide exchange factor 16
chr1	3471406	3471906	501	ATAC_354	60.6647	18.6362	5	MDA-MB-157_peak_594b	Promoter	1	3471607	3474457	2851	1	27237	ENST00000464620.1	0	ENSG00000130762	ARHGEF16	Rho guanine nucleotide exchange factor 16
chr1	3473518	3474018	501	ATAC_355	65.4061	19.0888	7	MDA-MB-231_peak_549	Exon (ENST00000378378.9/27237, exon 8 of 15)	1	3472769	3481113	8345	1	27237	ENST00000485984.1	749	ENSG00000130762	ARHGEF16	Rho guanine nucleotide exchange factor 16
chr1	3477251	3477751	501	ATAC_356	7.9535	5.22172	2	BT549_peak_1207	Intron (ENST00000378378.9/27237, intron 10 of 14)	1	3472769	3481113	8345	1	27237	ENST00000485984.1	4482	ENSG00000130762	ARHGEF16	Rho guanine nucleotide exchange factor 16
chr1	3479815	3480315	501	ATAC_357	46.4131	18.3221	2	DU4475_peak_860c	Exon (ENST00000378378.9/27237, exon 14 of 15)	1	3472769	3481113	8345	1	27237	ENST00000485984.1	7046	ENSG00000130762	ARHGEF16	Rho guanine nucleotide exchange factor 16
chr1	3480340	3480840	501	ATAC_358	22.07	8.71239	2	DU4475_peak_860d	3' UTR	1	3472769	3481113	8345	1	27237	ENST00000485984.1	7571	ENSG00000130762	ARHGEF16	Rho guanine nucleotide exchange factor 16
chr1	3481699	3482199	501	ATAC_359	17.6123	11.563	2	BT549_peak_1217	Distal Intergenic	1	3472769	3481113	8345	1	27237	ENST00000485984.1	8930	ENSG00000130762	ARHGEF16	Rho guanine nucleotide exchange factor 16
chr1	3482205	3482705	501	ATAC_360	135.234	44.9391	16	MDA-MB-468_peak_1131d	Distal Intergenic	1	3472769	3481113	8345	1	27237	ENST00000485984.1	9436	ENSG00000130762	ARHGEF16	Rho guanine nucleotide exchange factor 16
chr1	3491196	3491696	501	ATAC_361	21.1224	13.8675	6	BT549_peak_1220a	Intron (ENST00000356575.9/1953, intron 35 of 36)	1	3490312	3493486	3175	2	1953	ENST00000494257.1	1790	ENSG00000162591	MEGF6	multiple EGF like domains 6
chr1	3492763	3493263	501	ATAC_362	33.5325	9.54841	9	YMB1_peak_454	3' UTR	1	3490312	3493486	3175	2	1953	ENST00000494257.1	223	ENSG00000162591	MEGF6	multiple EGF like domains 6
chr1	3494609	3495109	501	ATAC_363	32.4687	13.1671	3	BT474_peak_800b	Promoter	1	3492728	3494244	1517	2	1953	ENST00000461795.1	-365	ENSG00000162591	MEGF6	multiple EGF like domains 6
chr1	3502020	3502520	501	ATAC_364	17.2019	5.36474	2	T47D_peak_494	Intron (ENST00000356575.9/1953, intron 17 of 36)	1	3490925	3496717	5793	2	1953	ENST00000491842.1	-5303	ENSG00000162591	MEGF6	multiple EGF like domains 6
chr1	3504133	3504633	501	ATAC_365	265.838	62.8587	6	Hs578T_peak_728a	Intron (ENST00000356575.9/1953, intron 17 of 36)	1	3490925	3496717	5793	2	1953	ENST00000491842.1	-7416	ENSG00000162591	MEGF6	multiple EGF like domains 6
chr1	3510220	3510720	501	ATAC_366	58.876	11.2809	2	MDA-MB-436_peak_806	Intron (ENST00000356575.9/1953, intron 10 of 36)	1	3490925	3496717	5793	2	1953	ENST00000491842.1	-13503	ENSG00000162591	MEGF6	multiple EGF like domains 6
chr1	3516171	3516671	501	ATAC_367	87.4146	57.3904	5	BT549_peak_1248b	Intron (ENST00000356575.9/1953, intron 5 of 36)	1	3489920	3531448	41529	2	1953	ENST00000294599.8	14777	ENSG00000162591	MEGF6	multiple EGF like domains 6
chr1	3529364	3529864	501	ATAC_368	138.621	28.7518	3	MDA-MB-453_peak_404a	Intron (ENST00000356575.9/1953, intron 4 of 36)	1	3489920	3531448	41529	2	1953	ENST00000294599.8	1584	ENSG00000162591	MEGF6	multiple EGF like domains 6
chr1	3530270	3530770	501	ATAC_369	77.2491	29.3732	20	HCC1187_peak_2100d	Intron (ENST00000356575.9/1953, intron 4 of 36)	1	3489920	3531448	41529	2	1953	ENST00000294599.8	678	ENSG00000162591	MEGF6	multiple EGF like domains 6
chr1	3531178	3531678	501	ATAC_370	70.9585	22.1297	21	T47D_peak_499c	Promoter	1	3489920	3531448	41529	2	1953	ENST00000294599.8	0	ENSG00000162591	MEGF6	multiple EGF like domains 6
chr1	3540012	3540512	501	ATAC_371	58.0822	26.123	11	SKBR3_peak_981a	Intron (ENST00000356575.9/1953, intron 4 of 36)	1	3489920	3531448	41529	2	1953	ENST00000294599.8	-8564	ENSG00000162591	MEGF6	multiple EGF like domains 6
chr1	3542657	3543157	501	ATAC_372	47.6195	18.1069	17	HCC1187_peak_2118b	Intron (ENST00000356575.9/1953, intron 4 of 36)	1	3489920	3531448	41529	2	1953	ENST00000294599.8	-11209	ENSG00000162591	MEGF6	multiple EGF like domains 6
chr1	3543303	3543803	501	ATAC_373	333.999	78.9757	19	Hs578T_peak_742c	Intron (ENST00000356575.9/1953, intron 4 of 36)	1	3489920	3531448	41529	2	1953	ENST00000294599.8	-11855	ENSG00000162591	MEGF6	multiple EGF like domains 6
chr1	3547380	3547880	501	ATAC_374	44.3872	17.8697	12	HCC1937_peak_554	Intron (ENST00000356575.9/1953, intron 4 of 36)	1	3560695	3560790	96	2	693135	ENST00000385042.1	12910	ENSG00000207776	MIR551A	microRNA 551a
chr1	3548160	3548660	501	ATAC_375	107.427	25.4016	2	Hs578T_peak_746a	Intron (ENST00000356575.9/1953, intron 4 of 36)	1	3560695	3560790	96	2	693135	ENST00000385042.1	12130	ENSG00000207776	MIR551A	microRNA 551a
chr1	3553388	3553888	501	ATAC_376	104.281	38.9987	9	HCC1806_peak_812a	Intron (ENST00000356575.9/1953, intron 4 of 36)	1	3560695	3560790	96	2	693135	ENST00000385042.1	6902	ENSG00000207776	MIR551A	microRNA 551a
chr1	3570526	3571026	501	ATAC_377	27.7723	10.5601	3	HCC1187_peak_2153d	Intron (ENST00000356575.9/1953, intron 4 of 36)	1	3560695	3560790	96	2	693135	ENST00000385042.1	-9736	ENSG00000207776	MIR551A	microRNA 551a
chr1	3577961	3578461	501	ATAC_378	82.0832	19.409	5	Hs578T_peak_757c	Intron (ENST00000356575.9/1953, intron 4 of 36)	1	3560695	3560790	96	2	693135	ENST00000385042.1	-17171	ENSG00000207776	MIR551A	microRNA 551a
chr1	3587300	3587800	501	ATAC_379	119.014	29.4641	8	MDA361_peak_465	Intron (ENST00000356575.9/1953, intron 3 of 36)	1	3490562	3611277	120716	2	1953	ENST00000485002.6	23477	ENSG00000162591	MEGF6	multiple EGF like domains 6
chr1	3611469	3611969	501	ATAC_380	37.2507	13.9309	5	HCC1806_peak_826b	Promoter	1	3487951	3611508	123558	2	1953	ENST00000356575.9	0	ENSG00000162591	MEGF6	multiple EGF like domains 6
chr1	3613324	3613824	501	ATAC_381	63.7722	17.8329	6	HCC1954_peak_502	Distal Intergenic	1	3487951	3611508	123558	2	1953	ENST00000356575.9	-1816	ENSG00000162591	MEGF6	multiple EGF like domains 6
chr1	3613969	3614469	501	ATAC_382	20.0231	6.15108	2	MDA-MB-157_peak_639b	Distal Intergenic	1	3487951	3611508	123558	2	1953	ENST00000356575.9	-2461	ENSG00000162591	MEGF6	multiple EGF like domains 6
chr1	3615100	3615600	501	ATAC_383	13.3611	6.00927	2	SKBR3_peak_1020	Distal Intergenic	1	3487951	3611508	123558	2	1953	ENST00000356575.9	-3592	ENSG00000162591	MEGF6	multiple EGF like domains 6
chr1	3618891	3619391	501	ATAC_384	42.6274	8.84147	6	MDA-MB-453_peak_418	Distal Intergenic	1	3625015	3630127	5113	1	127262	ENST00000378344.7	-5624	ENSG00000158109	TPRG1L	tumor protein p63 regulated 1 like
chr1	3620831	3621331	501	ATAC_385	55.8198	22.0355	6	DU4475_peak_947	Distal Intergenic	1	3625015	3630127	5113	1	127262	ENST00000378344.7	-3684	ENSG00000158109	TPRG1L	tumor protein p63 regulated 1 like
chr1	3624124	3624624	501	ATAC_386	30.875	6.40387	17	MDA-MB-453_peak_423	Promoter	1	3625015	3630127	5113	1	127262	ENST00000378344.7	-391	ENSG00000158109	TPRG1L	tumor protein p63 regulated 1 like
chr1	3624678	3625178	501	ATAC_387	69.8498	15.1671	18	HCC70_peak_1366c	Promoter	1	3625015	3630127	5113	1	127262	ENST00000378344.7	0	ENSG00000158109	TPRG1L	tumor protein p63 regulated 1 like
chr1	3625487	3625987	501	ATAC_388	53.8034	13.1932	4	BT-20_peak_637	Exon (ENST00000378344.7/127262, exon 2 of 5)	1	3625050	3630127	5078	1	127262	ENST00000344579.5	437	ENSG00000158109	TPRG1L	tumor protein p63 regulated 1 like
chr1	3649877	3650377	501	ATAC_389	58.8437	12.7772	12	HCC70_peak_1369c	Promoter	1	3630767	3650058	19292	2	49856	ENST00000378322.7	0	ENSG00000116213	WRAP73	WD repeat containing, antisense to TP73
chr1	3652827	3653327	501	ATAC_390	64.241	13.3244	8	MDA-MB-453_peak_430c	Promoter	1	3635014	3652761	17748	2	49856	ENST00000465916.5	-66	ENSG00000116213	WRAP73	WD repeat containing, antisense to TP73
chr1	3668555	3669055	501	ATAC_391	64.241	13.3244	14	MDA-MB-453_peak_432a	Exon (ENST00000443034.1/ENST00000443034.1, exon 1 of 3)	1	3682366	3733079	50714	1	7161	ENST00000603362.5	-13311	ENSG00000078900	TP73	tumor protein p73
chr1	3671728	3672228	501	ATAC_392	39.0528	11.3976	3	MDA-MB-231_peak_608	Intron (ENST00000378295.9/7161, intron 1 of 13)	1	3682366	3733079	50714	1	7161	ENST00000603362.5	-10138	ENSG00000078900	TP73	tumor protein p73
chr1	3674733	3675233	501	ATAC_393	30.112	9.391	2	T47D_peak_526d	Intron (ENST00000378295.9/7161, intron 1 of 13)	1	3682366	3733079	50714	1	7161	ENST00000603362.5	-7133	ENSG00000078900	TP73	tumor protein p73
chr1	3680887	3681387	501	ATAC_394	30.3658	11.9873	2	DU4475_peak_973b	Promoter	1	3682366	3733079	50714	1	7161	ENST00000603362.5	-979	ENSG00000078900	TP73	tumor protein p73
chr1	3695559	3696059	501	ATAC_395	30.3611	19.933	5	BT549_peak_1362a	Intron (ENST00000378295.9/7161, intron 3 of 13)	1	3698046	3708534	10489	1	7161	ENST00000604194.1	-1987	ENSG00000078900	TP73	tumor protein p73
chr1	3703310	3703810	501	ATAC_396	33.5433	10.4611	7	T47D_peak_531	Intron (ENST00000378295.9/7161, intron 3 of 13)	1	3698058	3733091	35034	1	7161	ENST00000378290.4	5252	ENSG00000078900	TP73	tumor protein p73
chr1	3703854	3704354	501	ATAC_397	30.3658	11.9873	2	DU4475_peak_980	Intron (ENST00000378295.9/7161, intron 3 of 13)	1	3698058	3733091	35034	1	7161	ENST00000378290.4	5796	ENSG00000078900	TP73	tumor protein p73
chr1	3707274	3707774	501	ATAC_398	63.0998	19.6789	2	T47D_peak_534a	5' UTR	1	3698058	3733091	35034	1	7161	ENST00000378290.4	9216	ENSG00000078900	TP73	tumor protein p73
chr1	3708828	3709328	501	ATAC_399	61.1606	19.0741	8	T47D_peak_536	Intron (ENST00000378295.9/7161, intron 4 of 13)	1	3698058	3733091	35034	1	7161	ENST00000378290.4	10770	ENSG00000078900	TP73	tumor protein p73
chr1	3717153	3717653	501	ATAC_400	48.1581	18.01	2	HCC1806_peak_862b	Intron (ENST00000378295.9/7161, intron 4 of 13)	1	3727478	3733367	5890	1	7161	ENST00000604566.1	-9825	ENSG00000078900	TP73	tumor protein p73
chr1	3727224	3727724	501	ATAC_401	23.735	8.69482	4	HCC38_peak_545	Promoter	1	3727478	3733367	5890	1	7161	ENST00000604566.1	0	ENSG00000078900	TP73	tumor protein p73
chr1	3747109	3747609	501	ATAC_402	22.9205	15.048	13	BT549_peak_1411	Promoter	1	3735984	3747322	11339	2	57212	ENST00000452079.5	0	ENSG00000227372	TP73-AS1	TP73 antisense RNA 1
chr1	3772256	3772756	501	ATAC_403	34.6213	15.6981	19	HCC1143_peak_918b	Promoter	1	3772761	3775908	3148	1	388588	ENST00000642557.1	-5	ENSG00000235169	SMIM1	small integral membrane protein 1 (Vel blood group)
chr1	3773106	3773606	501	ATAC_404	53.6375	13.279	5	MDA361_peak_491b	5' UTR	1	3772825	3775388	2564	1	388588	ENST00000452264.1	281	ENSG00000235169	SMIM1	small integral membrane protein 1 (Vel blood group)
chr1	3773610	3774110	501	ATAC_405	23.6868	9.35064	5	DU4475_peak_1000	Intron (ENST00000642557.1/388588, intron 2 of 3)	1	3772825	3775388	2564	1	388588	ENST00000452264.1	785	ENSG00000235169	SMIM1	small integral membrane protein 1 (Vel blood group)
chr1	3775139	3775639	501	ATAC_406	50.1384	19.7927	2	DU4475_peak_1001c	5' UTR	1	3772825	3775388	2564	1	388588	ENST00000452264.1	2314	ENSG00000235169	SMIM1	small integral membrane protein 1 (Vel blood group)
chr1	3775882	3776382	501	ATAC_407	71.4596	28.2095	7	DU4475_peak_1001e	3' UTR	1	3772825	3775388	2564	1	388588	ENST00000452264.1	3057	ENSG00000235169	SMIM1	small integral membrane protein 1 (Vel blood group)
chr1	3776444	3776944	501	ATAC_408	23.5424	5.82836	2	MDA361_peak_496b	Downstream (1-2kb)	1	3772825	3775388	2564	1	388588	ENST00000452264.1	3619	ENSG00000235169	SMIM1	small integral membrane protein 1 (Vel blood group)
chr1	3796329	3796829	501	ATAC_409	118.78	37.0438	23	T47D_peak_553c	Promoter	1	3778559	3796498	17940	2	57470	ENST00000378251.3	0	ENSG00000130764	LRRC47	leucine rich repeat containing 47
chr1	3801379	3801879	501	ATAC_410	15.9042	10.4416	6	BT549_peak_1431	Distal Intergenic	1	3778559	3796498	17940	2	57470	ENST00000378251.3	-4881	ENSG00000130764	LRRC47	leucine rich repeat containing 47
chr1	3811245	3811745	501	ATAC_411	53.914	21.2832	5	DU4475_peak_1008	Downstream (<1kb)	1	3815239	3816458	1220	2	9731	ENST00000484420.1	4713	ENSG00000116198	CEP104	centrosomal protein 104
chr1	3856516	3857016	501	ATAC_412	60.6538	13.1703	13	HCC70_peak_1471a	5' UTR	1	3839083	3857194	18112	2	9731	ENST00000428079.5	178	ENSG00000116198	CEP104	centrosomal protein 104
chr1	3857136	3857636	501	ATAC_413	259.169	56.2756	23	HCC70_peak_1471c	Promoter	1	3857267	3860490	3224	1	1677	ENST00000625756.2	0	ENSG00000169598	DFFB	DNA fragmentation factor subunit beta
chr1	3858118	3858618	501	ATAC_414	142.888	29.6368	9	MDA-MB-453_peak_458g	Intron (ENST00000625756.2/1677, intron 1 of 2)	1	3857604	3883741	26138	1	1677	ENST00000341385.4	514	ENSG00000169598	DFFB	DNA fragmentation factor subunit beta
chr1	3899972	3900472	501	ATAC_415	73.3044	27.4141	21	HCC1806_peak_895c	Promoter	1	3900352	3914652	14301	1	100133612	ENST00000667408.1	0	ENSG00000236423	LINC01134	long intergenic non-protein coding RNA 1134
chr1	3900535	3901035	501	ATAC_416	76.1819	50.0158	23	BT549_peak_1442c	Exon (ENST00000667408.1/100133612, exon 1 of 2)	1	3900416	3915447	15032	1	100133612	ENST00000439488.1	119	ENSG00000236423	LINC01134	long intergenic non-protein coding RNA 1134
chr1	3901190	3901690	501	ATAC_417	102.183	46.3321	23	HCC1143_peak_940e	Intron (ENST00000667408.1/100133612, intron 1 of 1)	1	3900416	3915447	15032	1	100133612	ENST00000439488.1	774	ENSG00000236423	LINC01134	long intergenic non-protein coding RNA 1134
chr1	3910696	3911196	501	ATAC_418	59.6659	23.5538	18	DU4475_peak_1019d	Intron (ENST00000667408.1/100133612, intron 1 of 1)	1	3900416	3915447	15032	1	100133612	ENST00000439488.1	10280	ENSG00000236423	LINC01134	long intergenic non-protein coding RNA 1134
chr1	3922149	3922649	501	ATAC_419	117.142	43.8084	5	HCC1806_peak_899b	Distal Intergenic	1	3940486	3949866	9381	1	728716	ENST00000456897.6	-17837	NA	LINC01346	long intergenic non-protein coding RNA 1346
chr1	3924844	3925344	501	ATAC_420	25.3258	9.99765	2	DU4475_peak_1023	Distal Intergenic	1	3940486	3949866	9381	1	728716	ENST00000456897.6	-15142	NA	LINC01346	long intergenic non-protein coding RNA 1346
chr1	3942742	3943242	501	ATAC_421	95.2141	19.7486	2	MDA-MB-453_peak_465b	Intron (ENST00000456897.6/728716, intron 2 of 2)	1	3940617	3955262	14646	1	728716	ENST00000412674.1	2125	NA	LINC01346	long intergenic non-protein coding RNA 1346
chr1	3948378	3948878	501	ATAC_422	29.618	7.26268	2	BT-20_peak_693	Promoter	1	3944547	3948900	4354	2	105376672	ENST00000635247.1	22	ENSG00000226374	LINC01345	long intergenic non-protein coding RNA 1345
chr1	4594280	4594780	501	ATAC_423	26.9859	10.653	2	DU4475_peak_1137a	Distal Intergenic	1	4571548	4583421	11874	1	105376679	ENST00000420522.1	22732	ENSG00000232596	LINC01646	long intergenic non-protein coding RNA 1646
chr1	4603383	4603883	501	ATAC_424	63.0295	15.4556	4	BT-20_peak_705b	Distal Intergenic	1	4571548	4583421	11874	1	105376679	ENST00000420522.1	31835	ENSG00000232596	LINC01646	long intergenic non-protein coding RNA 1646
chr1	4649473	4649973	501	ATAC_425	21.333	5.96546	2	HCC1954_peak_570b	Distal Intergenic	1	4654609	4792534	137926	1	55966	ENST00000378191.5	-4636	ENSG00000196581	AJAP1	adherens junctions associated protein 1
chr1	4650389	4650889	501	ATAC_426	138.318	38.6786	9	HCC1954_peak_572	Distal Intergenic	1	4654609	4792534	137926	1	55966	ENST00000378191.5	-3720	ENSG00000196581	AJAP1	adherens junctions associated protein 1
chr1	4652489	4652989	501	ATAC_427	26.9859	10.653	5	DU4475_peak_1152a	Distal Intergenic	1	4654609	4792534	137926	1	55966	ENST00000378191.5	-1620	ENSG00000196581	AJAP1	adherens junctions associated protein 1
chr1	4656172	4656672	501	ATAC_428	39.0322	14.5971	4	HCC1806_peak_960b	Intron (ENST00000378191.5/55966, intron 1 of 5)	1	4654732	4777794	123063	1	55966	ENST00000378190.7	1440	ENSG00000196581	AJAP1	adherens junctions associated protein 1
chr1	4669017	4669517	501	ATAC_429	23.0147	7.42781	3	HCC1395_peak_495b	Intron (ENST00000378191.5/55966, intron 1 of 5)	1	4654732	4777794	123063	1	55966	ENST00000378190.7	14285	ENSG00000196581	AJAP1	adherens junctions associated protein 1
chr1	4837130	4837630	501	ATAC_430	18.2402	8.20369	2	SKBR3_peak_1215	Distal Intergenic	1	4711155	4712165	1011	1	55966	ENST00000466761.1	125975	ENSG00000196581	AJAP1	adherens junctions associated protein 1
chr1	5099503	5100003	501	ATAC_431	97.2168	20.164	3	MDA-MB-453_peak_490	Distal Intergenic	1	4711155	4712165	1011	1	55966	ENST00000466761.1	388348	ENSG00000196581	AJAP1	adherens junctions associated protein 1
chr1	5424764	5425264	501	ATAC_432	49.9513	10.8463	4	HCC70_peak_1543b	Distal Intergenic	1	5862672	5862741	70	2	100616421	ENST00000582517.1	437477	ENSG00000264101	MIR4689	microRNA 4689
chr1	5428341	5428841	501	ATAC_433	125.69	40.5654	6	HCC1395_peak_502	Distal Intergenic	1	5862672	5862741	70	2	100616421	ENST00000582517.1	433900	ENSG00000264101	MIR4689	microRNA 4689
chr1	5481755	5482255	501	ATAC_434	26.9859	10.653	2	DU4475_peak_1194	Exon (ENST00000641583.1/ENST00000641583.1, exon 1 of 2)	1	5862672	5862741	70	2	100616421	ENST00000582517.1	380486	ENSG00000264101	MIR4689	microRNA 4689
chr1	5503610	5504110	501	ATAC_435	44.5702	17.5946	2	DU4475_peak_1200	Distal Intergenic	1	5862672	5862741	70	2	100616421	ENST00000582517.1	358631	ENSG00000264101	MIR4689	microRNA 4689
chr1	5509831	5510331	501	ATAC_436	14.2914	5.75354	2	HCC1937_peak_653	Distal Intergenic	1	5862672	5862741	70	2	100616421	ENST00000582517.1	352410	ENSG00000264101	MIR4689	microRNA 4689
chr1	5513984	5514484	501	ATAC_437	26.9497	12.1209	4	SKBR3_peak_1280c	Distal Intergenic	1	5862672	5862741	70	2	100616421	ENST00000582517.1	348257	ENSG00000264101	MIR4689	microRNA 4689
chr1	5514496	5514996	501	ATAC_438	15.8866	5.81972	4	HCC38_peak_574	Distal Intergenic	1	5862672	5862741	70	2	100616421	ENST00000582517.1	347745	ENSG00000264101	MIR4689	microRNA 4689
chr1	5570861	5571361	501	ATAC_439	67.1569	16.6259	3	MDA361_peak_540	Intron (ENST00000637702.1/ENST00000637702.1, intron 1 of 2)	1	5862672	5862741	70	2	100616421	ENST00000582517.1	291380	ENSG00000264101	MIR4689	microRNA 4689
chr1	5597127	5597627	501	ATAC_440	18.2402	8.20369	3	SKBR3_peak_1291a	Intron (ENST00000637702.1/ENST00000637702.1, intron 1 of 2)	1	5862672	5862741	70	2	100616421	ENST00000582517.1	265114	ENSG00000264101	MIR4689	microRNA 4689
chr1	5597887	5598387	501	ATAC_441	85.8583	34.8183	7	BT474_peak_1012	Intron (ENST00000637702.1/ENST00000637702.1, intron 1 of 2)	1	5862672	5862741	70	2	100616421	ENST00000582517.1	264354	ENSG00000264101	MIR4689	microRNA 4689
chr1	5620938	5621438	501	ATAC_442	19.8724	7.14835	2	MCF7_peak_1089	Intron (ENST00000637702.1/ENST00000637702.1, intron 1 of 2)	1	5862672	5862741	70	2	100616421	ENST00000582517.1	241303	ENSG00000264101	MIR4689	microRNA 4689
chr1	5660220	5660720	501	ATAC_443	37.9364	9.30245	2	BT-20_peak_754b	Intron (ENST00000637702.1/ENST00000637702.1, intron 1 of 2)	1	5862672	5862741	70	2	100616421	ENST00000582517.1	202021	ENSG00000264101	MIR4689	microRNA 4689
chr1	5727997	5728497	501	ATAC_444	30.1903	7.47417	2	MDA361_peak_555	Distal Intergenic	1	5862672	5862741	70	2	100616421	ENST00000582517.1	134244	ENSG00000264101	MIR4689	microRNA 4689
chr1	5745758	5746258	501	ATAC_445	30.3658	11.9873	11	DU4475_peak_1223a	Distal Intergenic	1	5862672	5862741	70	2	100616421	ENST00000582517.1	116483	ENSG00000264101	MIR4689	microRNA 4689
chr1	5850491	5850991	501	ATAC_446	25.3258	9.99765	2	DU4475_peak_1256a	Distal Intergenic	1	5862672	5862741	70	2	100616421	ENST00000582517.1	11750	ENSG00000264101	MIR4689	microRNA 4689
chr1	5891617	5892117	501	ATAC_447	71.341	20.8209	2	MDA-MB-231_peak_663a	Intron (ENST00000478423.6/261734, intron 12 of 25)	1	5876879	5882849	5971	2	261734	ENST00000470763.1	-8768	ENSG00000131697	NPHP4	nephrocystin 4
chr1	5915946	5916446	501	ATAC_448	25.2736	7.3761	2	MDA-MB-231_peak_665	Intron (ENST00000478423.6/261734, intron 9 of 25)	1	5886495	5905324	18830	2	261734	ENST00000466897.1	-10622	ENSG00000131697	NPHP4	nephrocystin 4
chr1	5975083	5975583	501	ATAC_449	42.7412	16.8726	4	DU4475_peak_1281a	Intron (ENST00000478423.6/261734, intron 1 of 25)	1	5990927	6090419	99493	1	8514	ENST00000655548.1	-15344	ENSG00000069424	KCNAB2	potassium voltage-gated channel subfamily A regulatory beta subunit 2
chr1	5991542	5992042	501	ATAC_450	24.5886	7.5536	3	MDA-MB-157_peak_732a	Promoter	1	5992262	6101193	108932	1	8514	ENST00000378097.6	-220	ENSG00000069424	KCNAB2	potassium voltage-gated channel subfamily A regulatory beta subunit 2
chr1	5992258	5992758	501	ATAC_451	280.128	60.8266	23	HCC70_peak_1613e	Promoter	1	5862811	5992424	129614	2	261734	ENST00000478423.6	0	ENSG00000131697	NPHP4	nephrocystin 4
chr1	5992915	5993415	501	ATAC_452	30.3611	19.933	9	BT549_peak_1576e	Intron (ENST00000655548.1/8514, intron 1 of 9)	1	5992760	6086371	93612	1	8514	ENST00000462676.3	155	ENSG00000069424	KCNAB2	potassium voltage-gated channel subfamily A regulatory beta subunit 2
chr1	6016210	6016710	501	ATAC_453	26.927	12.2093	2	HCC1143_peak_1032	Intron (ENST00000655548.1/8514, intron 1 of 9)	1	6026013	6099119	73107	1	8514	ENST00000428161.6	-9303	ENSG00000069424	KCNAB2	potassium voltage-gated channel subfamily A regulatory beta subunit 2
chr1	6025192	6025692	501	ATAC_454	87.5732	25.5583	9	MDA-MB-231_peak_675a	Promoter	1	6026013	6099119	73107	1	8514	ENST00000428161.6	-321	ENSG00000069424	KCNAB2	potassium voltage-gated channel subfamily A regulatory beta subunit 2
chr1	6025924	6026424	501	ATAC_455	81.3835	30.4355	16	HCC1806_peak_1031c	Promoter	1	6026013	6099119	73107	1	8514	ENST00000428161.6	0	ENSG00000069424	KCNAB2	potassium voltage-gated channel subfamily A regulatory beta subunit 2
chr1	6033953	6034453	501	ATAC_456	40.6052	12.6635	5	T47D_peak_616	Promoter	1	6034283	6101179	66897	1	8514	ENST00000164247.5	0	ENSG00000069424	KCNAB2	potassium voltage-gated channel subfamily A regulatory beta subunit 2
chr1	6037234	6037734	501	ATAC_457	91.6895	21.6804	3	Hs578T_peak_965	Intron (ENST00000655548.1/8514, intron 1 of 9)	1	6035917	6041762	5846	1	8514	ENST00000459822.1	1317	ENSG00000069424	KCNAB2	potassium voltage-gated channel subfamily A regulatory beta subunit 2
chr1	6052356	6052856	501	ATAC_458	9.45164	6.2053	2	BT549_peak_1600	Intron (ENST00000655548.1/8514, intron 3 of 9)	1	6046114	6098855	52742	1	8514	ENST00000458166.6	6242	ENSG00000069424	KCNAB2	potassium voltage-gated channel subfamily A regulatory beta subunit 2
chr1	6058544	6059044	501	ATAC_459	143.739	31.2113	15	HCC70_peak_1648b	Intron (ENST00000655548.1/8514, intron 3 of 9)	1	6065753	6100023	34271	1	8514	ENST00000662363.1	-6709	ENSG00000069424	KCNAB2	potassium voltage-gated channel subfamily A regulatory beta subunit 2
chr1	6059802	6060302	501	ATAC_460	48.7298	13.6266	7	HCC1954_peak_621	Intron (ENST00000655548.1/8514, intron 3 of 9)	1	6065753	6100023	34271	1	8514	ENST00000662363.1	-5451	ENSG00000069424	KCNAB2	potassium voltage-gated channel subfamily A regulatory beta subunit 2
chr1	6099678	6100178	501	ATAC_461	12.7784	5.79402	2	HCC1143_peak_1050	3' UTR	1	6094483	6101187	6705	1	8514	ENST00000671076.1	5195	ENSG00000069424	KCNAB2	potassium voltage-gated channel subfamily A regulatory beta subunit 2
chr1	6108762	6109262	501	ATAC_462	63.4479	18.5173	14	MDA-MB-231_peak_689	Intron (ENST00000262450.8/26038, intron 38 of 41)	1	6105081	6106772	1692	2	26038	ENST00000475121.1	-1990	ENSG00000116254	CHD5	chromodomain helicase DNA binding protein 5
chr1	6127588	6128088	501	ATAC_463	49.7609	15.5189	5	T47D_peak_636a	3' UTR	1	6125534	6128542	3009	2	26038	ENST00000491020.1	454	ENSG00000116254	CHD5	chromodomain helicase DNA binding protein 5
chr1	6148602	6149102	501	ATAC_464	65.0494	20.2869	6	T47D_peak_639	Exon (ENST00000262450.8/26038, exon 9 of 42)	1	6105081	6144104	39024	2	26038	ENST00000462991.5	-4498	ENSG00000116254	CHD5	chromodomain helicase DNA binding protein 5
chr1	6156978	6157478	501	ATAC_465	51.8131	20.8593	9	HCC1937_peak_689a	Intron (ENST00000262450.8/26038, intron 3 of 41)	1	6105081	6144104	39024	2	26038	ENST00000462991.5	-12874	ENSG00000116254	CHD5	chromodomain helicase DNA binding protein 5
chr1	6157654	6158154	501	ATAC_466	303.697	65.9443	21	HCC70_peak_1701d	Intron (ENST00000262450.8/26038, intron 3 of 41)	1	6105081	6144104	39024	2	26038	ENST00000462991.5	-13550	ENSG00000116254	CHD5	chromodomain helicase DNA binding protein 5
chr1	6161822	6162322	501	ATAC_467	36.1686	23.7458	5	BT549_peak_1634c	Intron (ENST00000262450.8/26038, intron 2 of 41)	1	6105091	6180023	74933	2	26038	ENST00000496404.1	17701	ENSG00000116254	CHD5	chromodomain helicase DNA binding protein 5
chr1	6162710	6163210	501	ATAC_468	46.4733	10.0911	2	HCC70_peak_1705	Intron (ENST00000262450.8/26038, intron 2 of 41)	1	6105091	6180023	74933	2	26038	ENST00000496404.1	16813	ENSG00000116254	CHD5	chromodomain helicase DNA binding protein 5
chr1	6180127	6180627	501	ATAC_469	14.2308	9.34296	2	BT549_peak_1641	Promoter	1	6101787	6180321	78535	2	26038	ENST00000262450.8	0	ENSG00000116254	CHD5	chromodomain helicase DNA binding protein 5
chr1	6188474	6188974	501	ATAC_470	19.3524	12.7055	2	BT549_peak_1654	Intron (ENST00000484532.6/6146, intron 2 of 4)	1	6101787	6180321	78535	2	26038	ENST00000262450.8	-8153	ENSG00000116254	CHD5	chromodomain helicase DNA binding protein 5
chr1	6199343	6199843	501	ATAC_471	154.344	33.514	23	HCC70_peak_1730c	Promoter	1	6185020	6199595	14576	2	6146	ENST00000234875.9	0	ENSG00000116251	RPL22	ribosomal protein L22
chr1	6205152	6205652	501	ATAC_472	65.8947	29.8782	17	HCC1143_peak_1080b	Promoter	1	6205475	6208307	2833	1	388591	ENST00000466994.5	0	ENSG00000158286	RNF207	ring finger protein 207
chr1	6205817	6206317	501	ATAC_473	173.731	37.7237	19	HCC70_peak_1733d	Promoter	1	6206119	6221299	15181	1	388591	ENST00000377939.5	0	ENSG00000158286	RNF207	ring finger protein 207
chr1	6206328	6206828	501	ATAC_474	22.0232	6.42747	11	MDA-MB-231_peak_709d	Exon (ENST00000466994.5/388591, exon 3 of 4)	1	6206129	6207564	1436	1	388591	ENST00000484435.1	199	ENSG00000158286	RNF207	ring finger protein 207
chr1	6208593	6209093	501	ATAC_475	46.4733	10.0911	4	HCC70_peak_1735a	Promoter	1	6208618	6210900	2283	1	388591	ENST00000485539.5	0	ENSG00000158286	RNF207	ring finger protein 207
chr1	6209132	6209632	501	ATAC_476	67.992	14.7637	5	HCC70_peak_1735b	Promoter	1	6186692	6209244	22553	2	6146	ENST00000471204.5	0	ENSG00000116251	RPL22	ribosomal protein L22
chr1	6220158	6220658	501	ATAC_477	378.452	82.1765	16	HCC70_peak_1743c	3' UTR	1	6212738	6219343	6606	1	388591	ENST00000483336.1	7420	ENSG00000158286	RNF207	ring finger protein 207
chr1	6222571	6223071	501	ATAC_478	41.349	8.97846	3	HCC70_peak_1744	3' UTR	1	6212738	6219343	6606	1	388591	ENST00000483336.1	9833	ENSG00000158286	RNF207	ring finger protein 207
chr1	6224701	6225201	501	ATAC_479	50.049	14.6068	2	MDA-MB-231_peak_718b	3' UTR	1	6234692	6239408	4717	1	148645	ENST00000650463.1	-9491	NA	LINC00337	long intergenic non-protein coding RNA 337
chr1	6234740	6235240	501	ATAC_480	12.5951	8.26908	4	BT549_peak_1686	Promoter	1	6234692	6239408	4717	1	148645	ENST00000650463.1	48	NA	LINC00337	long intergenic non-protein coding RNA 337
chr1	6235746	6236246	501	ATAC_481	33.5433	10.4611	12	T47D_peak_663b	Promoter	1	6236240	6238940	2701	1	148645	ENST00000441724.1	0	NA	LINC00337	long intergenic non-protein coding RNA 337
chr1	6238573	6239073	501	ATAC_482	12.5951	8.26908	3	BT549_peak_1692	Exon (ENST00000650463.1/148645, exon 4 of 4)	1	6237771	6239444	1674	1	148645	ENST00000429480.2	802	NA	LINC00337	long intergenic non-protein coding RNA 337
chr1	6245021	6245521	501	ATAC_483	38.1425	25.0417	15	BT549_peak_1698a	3' UTR	1	6244179	6245578	1400	1	390992	ENST00000377898.4	842	ENSG00000173673	HES3	hes family bHLH transcription factor 3
chr1	6245858	6246358	501	ATAC_484	46.2217	14.1993	5	MDA-MB-157_peak_773e	Downstream (<1kb)	1	6244179	6245578	1400	1	390992	ENST00000377898.4	1679	ENSG00000173673	HES3	hes family bHLH transcription factor 3
chr1	6246612	6247112	501	ATAC_485	64.3038	13.9628	20	HCC70_peak_1759d	Downstream (<1kb)	1	6244179	6245578	1400	1	390992	ENST00000377898.4	2433	ENSG00000173673	HES3	hes family bHLH transcription factor 3
chr1	6249265	6249765	501	ATAC_486	7.9535	5.22172	2	BT549_peak_1704	3' UTR	1	6244179	6245578	1400	1	390992	ENST00000377898.4	5086	ENSG00000173673	HES3	hes family bHLH transcription factor 3
chr1	6259910	6260410	501	ATAC_487	75.4764	16.3888	9	HCC70_peak_1773c	Intron (ENST00000377893.3/387509, intron 1 of 5)	1	6247353	6261098	13746	2	387509	ENST00000377893.3	688	ENSG00000158292	GPR153	G protein-coupled receptor 153
chr1	6260850	6261350	501	ATAC_488	29.5489	9.53666	4	HCC1395_peak_562c	Promoter	1	6247353	6261098	13746	2	387509	ENST00000377893.3	0	ENSG00000158292	GPR153	G protein-coupled receptor 153
chr1	6269975	6270475	501	ATAC_489	36.2213	16.2908	3	SKBR3_peak_1500b	Intron (ENST00000608083.5/11332, intron 8 of 8)	1	6247353	6261098	13746	2	387509	ENST00000377893.3	-8877	ENSG00000158292	GPR153	G protein-coupled receptor 153
chr1	6273274	6273774	501	ATAC_490	44.5702	17.5946	2	DU4475_peak_1388c	Intron (ENST00000608083.5/11332, intron 8 of 8)	1	6247353	6261098	13746	2	387509	ENST00000377893.3	-12176	ENSG00000158292	GPR153	G protein-coupled receptor 153
chr1	6300210	6300710	501	ATAC_491	23.6234	8.8346	2	HCC1806_peak_1103a	Intron (ENST00000608083.5/11332, intron 6 of 8)	1	6281253	6295504	14252	2	11332	ENST00000481175.1	-4706	ENSG00000097021	ACOT7	acyl-CoA thioesterase 7
chr1	6301458	6301958	501	ATAC_492	46.329	13.5211	6	MDA-MB-231_peak_743a	Intron (ENST00000608083.5/11332, intron 6 of 8)	1	6281253	6295504	14252	2	11332	ENST00000481175.1	-5954	ENSG00000097021	ACOT7	acyl-CoA thioesterase 7
chr1	6325404	6325904	501	ATAC_493	56.1607	15.7045	2	HCC1954_peak_674	Intron (ENST00000608083.5/11332, intron 5 of 8)	1	6281130	6352249	71120	2	11332	ENST00000473466.2	26345	ENSG00000097021	ACOT7	acyl-CoA thioesterase 7
chr1	6341904	6342404	501	ATAC_494	36.2213	16.2908	3	SKBR3_peak_1510a	Intron (ENST00000608083.5/11332, intron 2 of 8)	1	6281130	6352249	71120	2	11332	ENST00000473466.2	9845	ENSG00000097021	ACOT7	acyl-CoA thioesterase 7
chr1	6343487	6343987	501	ATAC_495	193.472	42.0102	20	HCC70_peak_1802b	Intron (ENST00000608083.5/11332, intron 2 of 8)	1	6281130	6352249	71120	2	11332	ENST00000473466.2	8262	ENSG00000097021	ACOT7	acyl-CoA thioesterase 7
chr1	6347856	6348356	501	ATAC_496	90.8407	19.725	6	HCC70_peak_1805a	Intron (ENST00000608083.5/11332, intron 2 of 8)	1	6281130	6352249	71120	2	11332	ENST00000473466.2	3893	ENSG00000097021	ACOT7	acyl-CoA thioesterase 7
chr1	6348527	6349027	501	ATAC_497	122.918	26.6902	5	HCC70_peak_1805c	Intron (ENST00000608083.5/11332, intron 2 of 8)	1	6281130	6352249	71120	2	11332	ENST00000473466.2	3222	ENSG00000097021	ACOT7	acyl-CoA thioesterase 7
chr1	6350343	6350843	501	ATAC_498	85.0207	18.4613	13	HCC70_peak_1808	Intron (ENST00000608083.5/11332, intron 1 of 8)	1	6281130	6352249	71120	2	11332	ENST00000473466.2	1406	ENSG00000097021	ACOT7	acyl-CoA thioesterase 7
chr1	6352200	6352700	501	ATAC_499	25.2086	10.1487	3	HCC1937_peak_729	Promoter	1	6281130	6352249	71120	2	11332	ENST00000473466.2	0	ENSG00000097021	ACOT7	acyl-CoA thioesterase 7
chr1	6353851	6354351	501	ATAC_500	47.9284	21.5562	5	SKBR3_peak_1520a	Intron (ENST00000608083.5/11332, intron 1 of 8)	1	6281130	6352249	71120	2	11332	ENST00000473466.2	-1602	ENSG00000097021	ACOT7	acyl-CoA thioesterase 7
chr1	6358233	6358733	501	ATAC_501	152.213	33.0513	11	HCC70_peak_1817c	Intron (ENST00000608083.5/11332, intron 1 of 8)	1	6264273	6359344	95072	2	11332	ENST00000377842.7	611	ENSG00000097021	ACOT7	acyl-CoA thioesterase 7
chr1	6358745	6359245	501	ATAC_502	23.0453	7.0795	7	MDA-MB-157_peak_794a	Promoter	1	6264273	6359344	95072	2	11332	ENST00000377842.7	99	ENSG00000097021	ACOT7	acyl-CoA thioesterase 7
chr1	6359604	6360104	501	ATAC_503	100.094	29.2125	6	MDA-MB-231_peak_757e	Promoter	1	6264273	6359344	95072	2	11332	ENST00000377842.7	-260	ENSG00000097021	ACOT7	acyl-CoA thioesterase 7
chr1	6363058	6363558	501	ATAC_504	53.8193	15.7072	15	MDA-MB-231_peak_760	Intron (ENST00000608083.5/11332, intron 1 of 8)	1	6264273	6360707	96435	2	11332	ENST00000377845.7	-2351	ENSG00000097021	ACOT7	acyl-CoA thioesterase 7
chr1	6368846	6369346	501	ATAC_505	46.4733	10.0911	2	HCC70_peak_1820b	Intron (ENST00000608083.5/11332, intron 1 of 8)	1	6264273	6360707	96435	2	11332	ENST00000377845.7	-8139	ENSG00000097021	ACOT7	acyl-CoA thioesterase 7
chr1	6373889	6374389	501	ATAC_506	16.5896	6.72762	2	BT474_peak_1146	Intron (ENST00000608083.5/11332, intron 1 of 8)	1	6264273	6385813	121541	2	11332	ENST00000377855.6	11424	ENSG00000097021	ACOT7	acyl-CoA thioesterase 7
chr1	6384975	6385475	501	ATAC_507	26.2414	8.4692	2	HCC1395_peak_571a	Intron (ENST00000608083.5/11332, intron 1 of 8)	1	6264273	6385813	121541	2	11332	ENST00000377855.6	338	ENSG00000097021	ACOT7	acyl-CoA thioesterase 7
chr1	6385771	6386271	501	ATAC_508	145.85	31.6696	19	HCC70_peak_1825d	Promoter	1	6264273	6385813	121541	2	11332	ENST00000377855.6	0	ENSG00000097021	ACOT7	acyl-CoA thioesterase 7
chr1	6386387	6386887	501	ATAC_509	20.4325	5.96323	2	MDA-MB-231_peak_766	Promoter	1	6264273	6385813	121541	2	11332	ENST00000377855.6	-574	ENSG00000097021	ACOT7	acyl-CoA thioesterase 7
chr1	6392928	6393428	501	ATAC_510	27.7614	7.76306	13	HCC1954_peak_698c	Promoter	1	6264269	6393361	129093	2	11332	ENST00000608083.5	0	ENSG00000097021	ACOT7	acyl-CoA thioesterase 7
chr1	6393563	6394063	501	ATAC_511	165.069	35.8428	23	HCC70_peak_1830f	Promoter	1	6264273	6393766	129494	2	11332	ENST00000545482.5	0	ENSG00000097021	ACOT7	acyl-CoA thioesterase 7
chr1	6396948	6397448	501	ATAC_512	11.0006	7.22224	2	BT549_peak_1767	Distal Intergenic	1	6264273	6394391	130119	2	11332	ENST00000361521.8	-2557	ENSG00000097021	ACOT7	acyl-CoA thioesterase 7
chr1	6412842	6413342	501	ATAC_513	75.4764	16.3888	8	HCC70_peak_1837	3' UTR	1	6413000	6419903	6904	2	54626	ENST00000377836.8	6561	ENSG00000069812	HES2	hes family bHLH transcription factor 2
chr1	6414390	6414890	501	ATAC_514	187.735	52.4973	14	HCC1954_peak_703b	Intron (ENST00000377837.5/54626, intron 3 of 3)	1	6413000	6419903	6904	2	54626	ENST00000377836.8	5013	ENSG00000069812	HES2	hes family bHLH transcription factor 2
chr1	6415246	6415746	501	ATAC_515	112.719	24.4756	7	HCC70_peak_1838f	3' UTR	1	6413000	6419903	6904	2	54626	ENST00000377836.8	4157	ENSG00000069812	HES2	hes family bHLH transcription factor 2
chr1	6418752	6419252	501	ATAC_516	55.2543	11.9978	2	HCC70_peak_1840c	3' UTR	1	6413000	6419903	6904	2	54626	ENST00000377836.8	651	ENSG00000069812	HES2	hes family bHLH transcription factor 2
chr1	6419760	6420260	501	ATAC_517	44.5702	17.5946	6	DU4475_peak_1422d	Promoter	1	6413000	6419903	6904	2	54626	ENST00000377836.8	0	ENSG00000069812	HES2	hes family bHLH transcription factor 2
chr1	6420486	6420986	501	ATAC_518	20.4766	8.08337	2	DU4475_peak_1422f	Promoter	1	6415232	6419919	4688	2	54626	ENST00000377834.8	-567	ENSG00000069812	HES2	hes family bHLH transcription factor 2
chr1	6422733	6423233	501	ATAC_519	120.867	26.2449	5	HCC70_peak_1846a	Intron (ENST00000377837.5/54626, intron 1 of 3)	1	6412418	6424670	12253	2	54626	ENST00000377837.5	1437	ENSG00000069812	HES2	hes family bHLH transcription factor 2
chr1	6423336	6423836	501	ATAC_520	195.686	42.491	18	HCC70_peak_1846b	Intron (ENST00000377837.5/54626, intron 1 of 3)	1	6412418	6424670	12253	2	54626	ENST00000377837.5	834	ENSG00000069812	HES2	hes family bHLH transcription factor 2
chr1	6423913	6424413	501	ATAC_521	31.2285	11.8743	5	HCC1187_peak_3264d	Intron (ENST00000377837.5/54626, intron 1 of 3)	1	6412418	6424670	12253	2	54626	ENST00000377837.5	257	ENSG00000069812	HES2	hes family bHLH transcription factor 2
chr1	6424536	6425036	501	ATAC_522	79.27	17.2126	10	HCC70_peak_1846f	Promoter	1	6412418	6424670	12253	2	54626	ENST00000377837.5	0	ENSG00000069812	HES2	hes family bHLH transcription factor 2
chr1	6425207	6425707	501	ATAC_523	85.0207	18.4613	7	HCC70_peak_1846h	Exon (ENST00000645284.1/83715, exon 1 of 13)	1	6424788	6456671	31884	1	83715	ENST00000636330.1	419	ENSG00000187017	ESPN	espin
chr1	6427643	6428143	501	ATAC_524	322.752	70.0819	14	HCC70_peak_1848d	Intron (ENST00000645284.1/83715, intron 1 of 12)	1	6429834	6429896	63	2	100422975	ENST00000585139.1	1753	ENSG00000265392	MIR4252	microRNA 4252
chr1	6430102	6430602	501	ATAC_525	31.2285	11.8743	4	HCC1187_peak_3268d	Promoter	1	6429834	6429896	63	2	100422975	ENST00000585139.1	-206	ENSG00000265392	MIR4252	microRNA 4252
chr1	6430915	6431415	501	ATAC_526	38.1488	15.4706	9	BT474_peak_1170d	Intron (ENST00000645284.1/83715, intron 2 of 12)	1	6429834	6429896	63	2	100422975	ENST00000585139.1	-1019	ENSG00000265392	MIR4252	microRNA 4252
chr1	6436914	6437414	501	ATAC_527	22.7419	8.64739	5	HCC1187_peak_3276	Promoter	1	6437300	6440797	3498	1	83715	ENST00000633651.1	0	ENSG00000187017	ESPN	espin
chr1	6438003	6438503	501	ATAC_528	21.1224	13.8675	13	BT549_peak_1791a	Intron (ENST00000645284.1/83715, intron 2 of 12)	1	6437568	6440822	3255	1	83715	ENST00000632142.1	435	ENSG00000187017	ESPN	espin
chr1	6440188	6440688	501	ATAC_529	29.336	9.012	5	MDA-MB-157_peak_813	Promoter	1	6440378	6445757	5380	1	83715	ENST00000418286.1	0	ENSG00000187017	ESPN	espin
chr1	6445054	6445554	501	ATAC_530	37.1348	9.19341	5	MDA361_peak_656	Intron (ENST00000645284.1/83715, intron 6 of 12)	1	6447331	6449056	1726	1	83715	ENST00000632803.1	-1777	ENSG00000187017	ESPN	espin
chr1	6446141	6446641	501	ATAC_531	53.4755	11.6116	4	HCC70_peak_1868c	Promoter	1	6447331	6449056	1726	1	83715	ENST00000632803.1	-690	ENSG00000187017	ESPN	espin
chr1	6447207	6447707	501	ATAC_532	37.3414	14.7409	3	DU4475_peak_1437e	Promoter	1	6447331	6449056	1726	1	83715	ENST00000632803.1	0	ENSG00000187017	ESPN	espin
chr1	6447758	6448258	501	ATAC_533	69.4688	27.4236	5	DU4475_peak_1437f	Promoter	1	6448043	6460398	12356	1	83715	ENST00000416731.5	0	ENSG00000187017	ESPN	espin
chr1	6448831	6449331	501	ATAC_534	20.4766	8.08337	2	DU4475_peak_1438c	Promoter	1	6449055	6460926	11872	1	83715	ENST00000633239.1	0	ENSG00000187017	ESPN	espin
chr1	6464448	6464948	501	ATAC_535	57.0438	12.3864	3	HCC70_peak_1884	5' UTR	1	6461994	6465272	3279	2	8718	ENST00000469691.5	324	ENSG00000215788	TNFRSF25	TNF receptor superfamily member 25
chr1	6470807	6471307	501	ATAC_536	18.2402	8.20369	2	SKBR3_peak_1608	Exon (ENST00000489097.5/57449, exon 11 of 19)	1	6467122	6471583	4462	2	57449	ENST00000487949.4	276	ENSG00000171680	PLEKHG5	pleckstrin homology and RhoGEF domain containing G5
chr1	6471348	6471848	501	ATAC_537	40.5985	18.4083	6	HCC1143_peak_1186a	Promoter	1	6467122	6471583	4462	2	57449	ENST00000487949.4	0	ENSG00000171680	PLEKHG5	pleckstrin homology and RhoGEF domain containing G5
chr1	6471980	6472480	501	ATAC_538	301.327	65.4297	9	HCC70_peak_1897c	Promoter	1	6467122	6471583	4462	2	57449	ENST00000487949.4	-397	ENSG00000171680	PLEKHG5	pleckstrin homology and RhoGEF domain containing G5
chr1	6475448	6475948	501	ATAC_539	53.4755	11.6116	13	HCC70_peak_1901	Exon (ENST00000489097.5/57449, exon 2 of 19)	1	6466092	6477588	11497	2	57449	ENST00000489097.5	1640	ENSG00000171680	PLEKHG5	pleckstrin homology and RhoGEF domain containing G5
chr1	6482997	6483497	501	ATAC_540	89.1808	27.8127	7	T47D_peak_727a	Intron (ENST00000535355.5/57449, intron 1 of 20)	1	6466092	6485469	19378	2	57449	ENST00000535355.5	1972	ENSG00000171680	PLEKHG5	pleckstrin homology and RhoGEF domain containing G5
chr1	6486392	6486892	501	ATAC_541	158.62	34.4425	22	HCC70_peak_1910b	Promoter	1	6466092	6485954	19863	2	57449	ENST00000400913.5	-438	ENSG00000171680	PLEKHG5	pleckstrin homology and RhoGEF domain containing G5
chr1	6488551	6489051	501	ATAC_542	17.316	6.47578	2	HCC1806_peak_1168b	Intron (ENST00000340850.9/57449, intron 1 of 20)	1	6467122	6490570	23449	2	57449	ENST00000377725.5	1519	ENSG00000171680	PLEKHG5	pleckstrin homology and RhoGEF domain containing G5
chr1	6489060	6489560	501	ATAC_543	69.3201	25.9241	2	HCC1806_peak_1168c	Intron (ENST00000340850.9/57449, intron 1 of 20)	1	6467122	6490570	23449	2	57449	ENST00000377725.5	1010	ENSG00000171680	PLEKHG5	pleckstrin homology and RhoGEF domain containing G5
chr1	6489820	6490320	501	ATAC_544	204.581	44.4224	21	HCC70_peak_1913d	Intron (ENST00000340850.9/57449, intron 1 of 20)	1	6467122	6490570	23449	2	57449	ENST00000377725.5	250	ENSG00000171680	PLEKHG5	pleckstrin homology and RhoGEF domain containing G5
chr1	6490335	6490835	501	ATAC_545	158.62	34.4425	22	HCC70_peak_1913f	Promoter	1	6466092	6490580	24489	2	57449	ENST00000340850.9	0	ENSG00000171680	PLEKHG5	pleckstrin homology and RhoGEF domain containing G5
chr1	6490938	6491438	501	ATAC_546	14.3667	5.67142	3	DU4475_peak_1469e	Intron (ENST00000537245.5/57449, intron 2 of 21)	1	6467122	6491700	24579	2	57449	ENST00000377728.7	262	ENSG00000171680	PLEKHG5	pleckstrin homology and RhoGEF domain containing G5
chr1	6491482	6491982	501	ATAC_547	78.2945	18.5131	8	Hs578T_peak_1065a	Promoter	1	6467122	6491700	24579	2	57449	ENST00000377728.7	0	ENSG00000171680	PLEKHG5	pleckstrin homology and RhoGEF domain containing G5
chr1	6497330	6497830	501	ATAC_548	21.6465	9.7357	8	SKBR3_peak_1625	Promoter	1	6467122	6497390	30269	2	57449	ENST00000400915.7	0	ENSG00000171680	PLEKHG5	pleckstrin homology and RhoGEF domain containing G5
chr1	6502208	6502708	501	ATAC_549	60.6647	18.6362	2	MDA-MB-157_peak_834b	Intron (ENST00000377748.5/57449, intron 1 of 21)	1	6466506	6506158	39653	2	57449	ENST00000673471.1	3450	ENSG00000171680	PLEKHG5	pleckstrin homology and RhoGEF domain containing G5
chr1	6513274	6513774	501	ATAC_550	36.2213	16.2908	12	SKBR3_peak_1637	Intron (ENST00000377748.5/57449, intron 1 of 21)	1	6466092	6520009	53918	2	57449	ENST00000377748.5	6235	ENSG00000171680	PLEKHG5	pleckstrin homology and RhoGEF domain containing G5
chr1	6519943	6520443	501	ATAC_551	91.973	60.3831	18	BT549_peak_1853b	Promoter	1	6466092	6520009	53918	2	57449	ENST00000377748.5	0	ENSG00000171680	PLEKHG5	pleckstrin homology and RhoGEF domain containing G5
chr1	6521448	6521948	501	ATAC_552	24.7447	16.2457	3	BT549_peak_1855	3' UTR	1	6467122	6520061	52940	2	57449	ENST00000377740.4	-1387	ENSG00000171680	PLEKHG5	pleckstrin homology and RhoGEF domain containing G5
chr1	6523553	6524053	501	ATAC_553	23.0453	7.0795	3	MDA-MB-157_peak_844	3' UTR	1	6467122	6520061	52940	2	57449	ENST00000377740.4	-3492	ENSG00000171680	PLEKHG5	pleckstrin homology and RhoGEF domain containing G5
chr1	6554282	6554782	501	ATAC_554	66.1432	14.3622	20	HCC70_peak_1946b	Promoter	1	6521347	6554513	33167	2	79707	ENST00000377705.6	0	ENSG00000162408	NOL9	nucleolar protein 9
chr1	6578216	6578716	501	ATAC_555	55.2732	21.0171	2	HCC1187_peak_3396b	Exon (ENST00000333172.11/80835, exon 6 of 6)	1	6579994	6589280	9287	1	3104	ENST00000377674.9	-1278	ENSG00000204859	ZBTB48	zinc finger and BTB domain containing 48
chr1	6579728	6580228	501	ATAC_556	204.581	44.4224	23	HCC70_peak_1950c	Promoter	1	6579994	6589280	9287	1	3104	ENST00000377674.9	0	ENSG00000204859	ZBTB48	zinc finger and BTB domain containing 48
chr1	6580873	6581373	501	ATAC_557	29.4908	11.2136	4	HCC1187_peak_3397b	Exon (ENST00000377674.9/3104, exon 2 of 11)	1	6580088	6588105	8018	1	3104	ENST00000488936.1	785	ENSG00000204859	ZBTB48	zinc finger and BTB domain containing 48
chr1	6599155	6599655	501	ATAC_558	40.9264	16.1562	4	DU4475_peak_1495	5' UTR	1	6593381	6599816	6436	2	9903	ENST00000496707.5	161	ENSG00000162413	KLHL21	kelch like family member 21
chr1	6600379	6600879	501	ATAC_559	7.9535	5.22172	2	BT549_peak_1896	Promoter	1	6593381	6599816	6436	2	9903	ENST00000496707.5	-563	ENSG00000162413	KLHL21	kelch like family member 21
chr1	6601051	6601551	501	ATAC_560	247.635	53.7711	20	HCC70_peak_1971c	Intron (ENST00000377658.8/9903, intron 1 of 3)	1	6593381	6599816	6436	2	9903	ENST00000496707.5	-1235	ENSG00000162413	KLHL21	kelch like family member 21
chr1	6601847	6602347	501	ATAC_561	66.1432	14.3622	16	HCC70_peak_1971e	Exon (ENST00000377658.8/9903, exon 1 of 4)	1	6590724	6602869	12146	2	9903	ENST00000377658.8	522	ENSG00000162413	KLHL21	kelch like family member 21
chr1	6602648	6603148	501	ATAC_562	98.7022	21.432	19	HCC70_peak_1971h	Promoter	1	6590724	6602869	12146	2	9903	ENST00000377658.8	0	ENSG00000162413	KLHL21	kelch like family member 21
chr1	6603436	6603936	501	ATAC_563	19.3524	12.7055	10	BT549_peak_1897i	Promoter	1	6590724	6603001	12278	2	9903	ENST00000377663.3	-435	ENSG00000162413	KLHL21	kelch like family member 21
chr1	6604117	6604617	501	ATAC_564	53.8193	15.7072	3	MDA-MB-231_peak_831h	Intron (ENST00000467612.5/9903, intron 1 of 3)	1	6590724	6603001	12278	2	9903	ENST00000377663.3	-1116	ENSG00000162413	KLHL21	kelch like family member 21
chr1	6611589	6612089	501	ATAC_565	26.4101	6.47607	2	BT-20_peak_957	Intron (ENST00000467612.5/9903, intron 1 of 3)	1	6613731	6624030	10300	1	148479	ENST00000377648.5	-1642	ENSG00000116273	PHF13	PHD finger protein 13
chr1	6612688	6613188	501	ATAC_566	88.8932	19.3021	17	HCC70_peak_1976a	Promoter	1	6613731	6624030	10300	1	148479	ENST00000377648.5	-543	ENSG00000116273	PHF13	PHD finger protein 13
chr1	6613329	6613829	501	ATAC_567	245.338	53.2723	23	HCC70_peak_1976c	Promoter	1	6613731	6624030	10300	1	148479	ENST00000377648.5	0	ENSG00000116273	PHF13	PHD finger protein 13
chr1	6624602	6625102	501	ATAC_568	100.094	29.2125	16	MDA-MB-231_peak_836a	Promoter	1	6624866	6633565	8700	1	90326	ENST00000054650.8	0	ENSG00000041988	THAP3	THAP domain containing 3
chr1	6625170	6625670	501	ATAC_569	42.6624	12.451	17	MDA-MB-231_peak_836c	Promoter	1	6625171	6628519	3349	1	90326	ENST00000484676.1	0	ENSG00000041988	THAP3	THAP domain containing 3
chr1	6634534	6635034	501	ATAC_570	32.2771	21.1909	4	BT549_peak_1917	3' UTR	1	6628395	6630326	1932	1	90326	ENST00000480647.1	6139	ENSG00000041988	THAP3	THAP domain containing 3
chr1	6701742	6702242	501	ATAC_571	57.0438	12.3864	18	HCC70_peak_1998c	Promoter	1	6634170	6701816	67647	2	55735	ENST00000377577.10	0	ENSG00000007923	DNAJC11	DnaJ heat shock protein family (Hsp40) member C11
chr1	6719943	6720443	501	ATAC_572	18.9081	7.46419	3	DU4475_peak_1514	Distal Intergenic	1	6724637	6727408	2772	1	100505887	ENST00000432429.5	-4194	NA	LINC01672	long intergenic non-protein coding RNA 1672
chr1	6724482	6724982	501	ATAC_573	93.6328	22.1399	4	Hs578T_peak_1116a	Promoter	1	6724637	6727408	2772	1	100505887	ENST00000432429.5	0	NA	LINC01672	long intergenic non-protein coding RNA 1672
chr1	6743746	6744246	501	ATAC_574	145.85	31.6696	6	HCC70_peak_2004c	Distal Intergenic	1	6724673	6729993	5321	1	100505887	ENST00000654537.1	19073	NA	LINC01672	long intergenic non-protein coding RNA 1672
chr1	6770659	6771159	501	ATAC_575	56.6309	37.18	6	BT549_peak_1940a	Distal Intergenic	1	6783892	6784843	952	2	110841581	ENST00000442889.1	13684	NA	CAMTA1-DT	CAMTA1 divergent transcript
chr1	6784308	6784808	501	ATAC_576	137.437	29.8429	18	HCC70_peak_2012b	Promoter	1	6783892	6784843	952	2	110841581	ENST00000442889.1	35	NA	CAMTA1-DT	CAMTA1 divergent transcript
chr1	6784864	6785364	501	ATAC_577	237.573	76.6747	23	HCC1395_peak_637d	Promoter	1	6783892	6784843	952	2	110841581	ENST00000442889.1	-21	NA	CAMTA1-DT	CAMTA1 divergent transcript
chr1	6785607	6786107	501	ATAC_578	12.5951	8.26908	2	BT549_peak_1945	Promoter	1	6785552	6887787	102236	1	23261	ENST00000461311.1	55	ENSG00000171735	CAMTA1	calmodulin binding transcription activator 1
chr1	6800600	6801100	501	ATAC_579	12.5951	8.26908	2	BT549_peak_1950	Intron (ENST00000490738.5/23261, intron 1 of 2)	1	6806988	6871858	64871	1	23261	ENST00000486138.1	-5888	ENSG00000171735	CAMTA1	calmodulin binding transcription activator 1
chr1	6859436	6859936	501	ATAC_580	40.8503	11.9222	2	MDA-MB-231_peak_856b	Intron (ENST00000490738.5/23261, intron 2 of 2)	1	6853095	6872045	18951	1	23261	ENST00000472283.1	6341	ENSG00000171735	CAMTA1	calmodulin binding transcription activator 1
chr1	6859969	6860469	501	ATAC_581	23.3117	5.51217	2	Hs578T_peak_1133a	Intron (ENST00000490738.5/23261, intron 2 of 2)	1	6853095	6872045	18951	1	23261	ENST00000472283.1	6874	ENSG00000171735	CAMTA1	calmodulin binding transcription activator 1
chr1	6870000	6870500	501	ATAC_582	31.2307	10.0795	2	HCC1395_peak_644	Intron (ENST00000490738.5/23261, intron 2 of 2)	1	6874056	6887842	13787	1	23261	ENST00000467267.1	-3556	ENSG00000171735	CAMTA1	calmodulin binding transcription activator 1
chr1	6881285	6881785	501	ATAC_583	85.0207	18.4613	5	HCC70_peak_2030b	Intron (ENST00000303635.12/23261, intron 3 of 22)	1	6874056	6887842	13787	1	23261	ENST00000467267.1	7229	ENSG00000171735	CAMTA1	calmodulin binding transcription activator 1
chr1	6889837	6890337	501	ATAC_584	34.1566	7.08452	2	MDA-MB-453_peak_633	Intron (ENST00000303635.12/23261, intron 3 of 22)	1	6874056	6887842	13787	1	23261	ENST00000467267.1	15781	ENSG00000171735	CAMTA1	calmodulin binding transcription activator 1
chr1	6922500	6923000	501	ATAC_585	66.2568	20.354	3	MDA-MB-157_peak_898b	Intron (ENST00000303635.12/23261, intron 3 of 22)	1	6874056	6887842	13787	1	23261	ENST00000467267.1	48444	ENSG00000171735	CAMTA1	calmodulin binding transcription activator 1
chr1	6927966	6928466	501	ATAC_586	12.9142	5.09803	2	DU4475_peak_1527	Intron (ENST00000303635.12/23261, intron 3 of 22)	1	6874056	6887842	13787	1	23261	ENST00000467267.1	53910	ENSG00000171735	CAMTA1	calmodulin binding transcription activator 1
chr1	6955369	6955869	501	ATAC_587	92.7954	20.1495	7	HCC70_peak_2043	Intron (ENST00000303635.12/23261, intron 3 of 22)	1	6874056	6887842	13787	1	23261	ENST00000467267.1	81313	ENSG00000171735	CAMTA1	calmodulin binding transcription activator 1
chr1	6959426	6959926	501	ATAC_588	46.624	11.4328	5	BT-20_peak_1002b	Intron (ENST00000303635.12/23261, intron 3 of 22)	1	6874056	6887842	13787	1	23261	ENST00000467267.1	85370	ENSG00000171735	CAMTA1	calmodulin binding transcription activator 1
chr1	6960375	6960875	501	ATAC_589	50.5695	14.141	9	HCC1954_peak_791	Intron (ENST00000303635.12/23261, intron 3 of 22)	1	6874056	6887842	13787	1	23261	ENST00000467267.1	86319	ENSG00000171735	CAMTA1	calmodulin binding transcription activator 1
chr1	6962666	6963166	501	ATAC_590	65.0494	20.2869	3	T47D_peak_779b	Intron (ENST00000303635.12/23261, intron 3 of 22)	1	6874056	6887842	13787	1	23261	ENST00000467267.1	88610	ENSG00000171735	CAMTA1	calmodulin binding transcription activator 1
chr1	6998188	6998688	501	ATAC_591	47.9487	19.4448	9	BT474_peak_1276	Intron (ENST00000303635.12/23261, intron 3 of 22)	1	6874056	6887842	13787	1	23261	ENST00000467267.1	124132	ENSG00000171735	CAMTA1	calmodulin binding transcription activator 1
chr1	7046206	7046706	501	ATAC_592	44.4695	13.661	3	MDA-MB-157_peak_912	Intron (ENST00000303635.12/23261, intron 3 of 22)	1	6874056	6887842	13787	1	23261	ENST00000467267.1	172150	ENSG00000171735	CAMTA1	calmodulin binding transcription activator 1
chr1	7070333	7070833	501	ATAC_593	17.316	6.47578	2	HCC1806_peak_1253	Intron (ENST00000303635.12/23261, intron 3 of 22)	1	6874056	6887842	13787	1	23261	ENST00000467267.1	196277	ENSG00000171735	CAMTA1	calmodulin binding transcription activator 1
chr1	7075271	7075771	501	ATAC_594	11.0006	7.22224	2	BT549_peak_1982	Intron (ENST00000303635.12/23261, intron 3 of 22)	1	6874056	6887842	13787	1	23261	ENST00000467267.1	201215	ENSG00000171735	CAMTA1	calmodulin binding transcription activator 1
chr1	7117449	7117949	501	ATAC_595	286.738	67.8006	18	Hs578T_peak_1163a	Intron (ENST00000303635.12/23261, intron 4 of 22)	1	6874056	6887842	13787	1	23261	ENST00000467267.1	243393	ENSG00000171735	CAMTA1	calmodulin binding transcription activator 1
chr1	7118101	7118601	501	ATAC_596	7.9535	5.22172	4	BT549_peak_1986	Intron (ENST00000303635.12/23261, intron 4 of 22)	1	6874056	6887842	13787	1	23261	ENST00000467267.1	244045	ENSG00000171735	CAMTA1	calmodulin binding transcription activator 1
chr1	7207814	7208314	501	ATAC_597	25.3258	9.99765	3	DU4475_peak_1573	Intron (ENST00000303635.12/23261, intron 4 of 22)	1	7388183	7389419	1237	2	102725193	ENST00000411708.1	181105	ENSG00000237728	CAMTA1-AS2	CAMTA1 antisense RNA 2
chr1	7265989	7266489	501	ATAC_598	73.46	28.9992	14	DU4475_peak_1593b	Intron (ENST00000303635.12/23261, intron 5 of 22)	1	7388183	7389419	1237	2	102725193	ENST00000411708.1	122930	ENSG00000237728	CAMTA1-AS2	CAMTA1 antisense RNA 2
chr1	7298577	7299077	501	ATAC_599	28.4663	18.689	3	BT549_peak_2005a	Intron (ENST00000303635.12/23261, intron 5 of 22)	1	7388183	7389419	1237	2	102725193	ENST00000411708.1	90342	ENSG00000237728	CAMTA1-AS2	CAMTA1 antisense RNA 2
chr1	7299385	7299885	501	ATAC_600	117.638	77.233	7	BT549_peak_2005d	Intron (ENST00000303635.12/23261, intron 5 of 22)	1	7388183	7389419	1237	2	102725193	ENST00000411708.1	89534	ENSG00000237728	CAMTA1-AS2	CAMTA1 antisense RNA 2
chr1	7299975	7300475	501	ATAC_601	74.5383	17.6249	2	Hs578T_peak_1186f	Intron (ENST00000303635.12/23261, intron 5 of 22)	1	7388183	7389419	1237	2	102725193	ENST00000411708.1	88944	ENSG00000237728	CAMTA1-AS2	CAMTA1 antisense RNA 2
chr1	7300877	7301377	501	ATAC_602	33.8195	13.3506	7	DU4475_peak_1598	Intron (ENST00000303635.12/23261, intron 5 of 22)	1	7388183	7389419	1237	2	102725193	ENST00000411708.1	88042	ENSG00000237728	CAMTA1-AS2	CAMTA1 antisense RNA 2
chr1	7301555	7302055	501	ATAC_603	14.3667	5.67142	2	DU4475_peak_1600	Intron (ENST00000303635.12/23261, intron 5 of 22)	1	7388183	7389419	1237	2	102725193	ENST00000411708.1	87364	ENSG00000237728	CAMTA1-AS2	CAMTA1 antisense RNA 2
chr1	7334318	7334818	501	ATAC_604	25.3258	9.99765	3	DU4475_peak_1612a	Intron (ENST00000303635.12/23261, intron 5 of 22)	1	7388183	7389419	1237	2	102725193	ENST00000411708.1	54601	ENSG00000237728	CAMTA1-AS2	CAMTA1 antisense RNA 2
chr1	7335396	7335896	501	ATAC_605	21.6465	9.7357	4	SKBR3_peak_1779b	Intron (ENST00000303635.12/23261, intron 5 of 22)	1	7388183	7389419	1237	2	102725193	ENST00000411708.1	53523	ENSG00000237728	CAMTA1-AS2	CAMTA1 antisense RNA 2
chr1	7379352	7379852	501	ATAC_606	41.0043	12.5965	4	MDA-MB-157_peak_950a	Intron (ENST00000303635.12/23261, intron 5 of 22)	1	7388183	7389419	1237	2	102725193	ENST00000411708.1	9567	ENSG00000237728	CAMTA1-AS2	CAMTA1 antisense RNA 2
chr1	7387407	7387907	501	ATAC_607	50.1899	12.3072	5	BT-20_peak_1035	Intron (ENST00000303635.12/23261, intron 5 of 22)	1	7388183	7389419	1237	2	102725193	ENST00000411708.1	1512	ENSG00000237728	CAMTA1-AS2	CAMTA1 antisense RNA 2
chr1	7388711	7389211	501	ATAC_608	79.6301	24.4623	2	MDA-MB-157_peak_953a	Intron (ENST00000303635.12/23261, intron 5 of 22)	1	7388183	7389419	1237	2	102725193	ENST00000411708.1	208	ENSG00000237728	CAMTA1-AS2	CAMTA1 antisense RNA 2
chr1	7389487	7389987	501	ATAC_609	58.8208	18.0697	2	MDA-MB-157_peak_953c	Promoter	1	7382487	7389754	7268	2	102725193	ENST00000618051.1	0	ENSG00000237728	CAMTA1-AS2	CAMTA1 antisense RNA 2
chr1	7393102	7393602	501	ATAC_610	18.5465	5.69747	2	MDA-MB-157_peak_955	Intron (ENST00000303635.12/23261, intron 5 of 22)	1	7382487	7389754	7268	2	102725193	ENST00000618051.1	-3348	ENSG00000237728	CAMTA1-AS2	CAMTA1 antisense RNA 2
chr1	7401674	7402174	501	ATAC_611	144.014	52.7565	18	HCC38_peak_744	Intron (ENST00000303635.12/23261, intron 5 of 22)	1	7382487	7389754	7268	2	102725193	ENST00000618051.1	-11920	ENSG00000237728	CAMTA1-AS2	CAMTA1 antisense RNA 2
chr1	7447068	7447568	501	ATAC_612	38.8163	12.1056	4	T47D_peak_794a	Intron (ENST00000303635.12/23261, intron 5 of 22)	1	7382487	7389754	7268	2	102725193	ENST00000618051.1	-57314	ENSG00000237728	CAMTA1-AS2	CAMTA1 antisense RNA 2
chr1	7447730	7448230	501	ATAC_613	129.667	40.4391	3	T47D_peak_794b	Intron (ENST00000303635.12/23261, intron 5 of 22)	1	7382487	7389754	7268	2	102725193	ENST00000618051.1	-57976	ENSG00000237728	CAMTA1-AS2	CAMTA1 antisense RNA 2
chr1	7454787	7455287	501	ATAC_614	21.1224	13.8675	2	BT549_peak_2033a	Intron (ENST00000303635.12/23261, intron 5 of 22)	1	7382487	7389754	7268	2	102725193	ENST00000618051.1	-65033	ENSG00000237728	CAMTA1-AS2	CAMTA1 antisense RNA 2
chr1	7455500	7456000	501	ATAC_615	52.4201	34.4154	3	BT549_peak_2033c	Intron (ENST00000303635.12/23261, intron 5 of 22)	1	7382487	7389754	7268	2	102725193	ENST00000618051.1	-65746	ENSG00000237728	CAMTA1-AS2	CAMTA1 antisense RNA 2
chr1	7456070	7456570	501	ATAC_616	15.8513	6.25748	3	DU4475_peak_1648c	Intron (ENST00000303635.12/23261, intron 5 of 22)	1	7382487	7389754	7268	2	102725193	ENST00000618051.1	-66316	ENSG00000237728	CAMTA1-AS2	CAMTA1 antisense RNA 2
chr1	7456710	7457210	501	ATAC_617	53.914	21.2832	2	DU4475_peak_1649b	Intron (ENST00000303635.12/23261, intron 5 of 22)	1	7382487	7389754	7268	2	102725193	ENST00000618051.1	-66956	ENSG00000237728	CAMTA1-AS2	CAMTA1 antisense RNA 2
chr1	7469213	7469713	501	ATAC_618	77.4777	21.6655	5	HCC1954_peak_827a	Intron (ENST00000303635.12/23261, intron 6 of 22)	1	7382487	7389754	7268	2	102725193	ENST00000618051.1	-79459	ENSG00000237728	CAMTA1-AS2	CAMTA1 antisense RNA 2
chr1	7470788	7471288	501	ATAC_619	152.679	36.1017	16	Hs578T_peak_1213b	Intron (ENST00000303635.12/23261, intron 6 of 22)	1	7382487	7389754	7268	2	102725193	ENST00000618051.1	-81034	ENSG00000237728	CAMTA1-AS2	CAMTA1 antisense RNA 2
chr1	7471670	7472170	501	ATAC_620	93.6328	22.1399	4	Hs578T_peak_1213e	Intron (ENST00000303635.12/23261, intron 6 of 22)	1	7382487	7389754	7268	2	102725193	ENST00000618051.1	-81916	ENSG00000237728	CAMTA1-AS2	CAMTA1 antisense RNA 2
chr1	7489466	7489966	501	ATAC_621	36.2213	16.2908	2	SKBR3_peak_1811a	Intron (ENST00000303635.12/23261, intron 6 of 22)	1	7382487	7389754	7268	2	102725193	ENST00000618051.1	-99712	ENSG00000237728	CAMTA1-AS2	CAMTA1 antisense RNA 2
chr1	7491782	7492282	501	ATAC_622	23.6868	9.35064	2	DU4475_peak_1681	Intron (ENST00000303635.12/23261, intron 6 of 22)	1	7382487	7389754	7268	2	102725193	ENST00000618051.1	-102028	ENSG00000237728	CAMTA1-AS2	CAMTA1 antisense RNA 2
chr1	7526447	7526947	501	ATAC_623	20.4201	7.63664	2	HCC1806_peak_1288	Intron (ENST00000303635.12/23261, intron 6 of 22)	1	7382487	7389754	7268	2	102725193	ENST00000618051.1	-136693	ENSG00000237728	CAMTA1-AS2	CAMTA1 antisense RNA 2
chr1	7539598	7540098	501	ATAC_624	25.3258	9.99765	4	DU4475_peak_1703	Intron (ENST00000303635.12/23261, intron 6 of 22)	1	7382487	7389754	7268	2	102725193	ENST00000618051.1	-149844	ENSG00000237728	CAMTA1-AS2	CAMTA1 antisense RNA 2
chr1	7549206	7549706	501	ATAC_625	69.3528	20.2406	14	MDA-MB-231_peak_888a	Intron (ENST00000303635.12/23261, intron 6 of 22)	1	7382487	7389754	7268	2	102725193	ENST00000618051.1	-159452	ENSG00000237728	CAMTA1-AS2	CAMTA1 antisense RNA 2
chr1	7555862	7556362	501	ATAC_626	23.6234	8.8346	2	HCC1806_peak_1297	Intron (ENST00000303635.12/23261, intron 6 of 22)	1	7382487	7389754	7268	2	102725193	ENST00000618051.1	-166108	ENSG00000237728	CAMTA1-AS2	CAMTA1 antisense RNA 2
chr1	7574365	7574865	501	ATAC_627	32.0838	12.6655	3	DU4475_peak_1715b	Intron (ENST00000303635.12/23261, intron 6 of 22)	1	7736408	7767856	31449	1	23261	ENST00000495233.5	-161543	ENSG00000171735	CAMTA1	calmodulin binding transcription activator 1
chr1	7594260	7594760	501	ATAC_628	32.0838	12.6655	2	DU4475_peak_1725	Intron (ENST00000303635.12/23261, intron 6 of 22)	1	7736408	7767856	31449	1	23261	ENST00000495233.5	-141648	ENSG00000171735	CAMTA1	calmodulin binding transcription activator 1
chr1	7616250	7616750	501	ATAC_629	14.9537	6.72556	2	SKBR3_peak_1845	Intron (ENST00000303635.12/23261, intron 6 of 22)	1	7736408	7767856	31449	1	23261	ENST00000495233.5	-119658	ENSG00000171735	CAMTA1	calmodulin binding transcription activator 1
chr1	7645544	7646044	501	ATAC_630	44.5702	17.5946	2	DU4475_peak_1742b	Intron (ENST00000303635.12/23261, intron 7 of 22)	1	7736408	7767856	31449	1	23261	ENST00000495233.5	-90364	ENSG00000171735	CAMTA1	calmodulin binding transcription activator 1
chr1	7647182	7647682	501	ATAC_631	15.8049	5.91066	2	HCC1806_peak_1308	Intron (ENST00000303635.12/23261, intron 7 of 22)	1	7736408	7767856	31449	1	23261	ENST00000495233.5	-88726	ENSG00000171735	CAMTA1	calmodulin binding transcription activator 1
chr1	7667472	7667972	501	ATAC_632	79.27	17.2126	11	HCC70_peak_2119b	Intron (ENST00000303635.12/23261, intron 9 of 22)	1	7736408	7767856	31449	1	23261	ENST00000495233.5	-68436	ENSG00000171735	CAMTA1	calmodulin binding transcription activator 1
chr1	7680031	7680531	501	ATAC_633	32.5907	10.0118	3	MDA-MB-157_peak_1000	Intron (ENST00000303635.12/23261, intron 11 of 22)	1	7736408	7767856	31449	1	23261	ENST00000495233.5	-55877	ENSG00000171735	CAMTA1	calmodulin binding transcription activator 1
chr1	7703848	7704348	501	ATAC_634	14.3238	5.35677	2	HCC1806_peak_1326	Intron (ENST00000303635.12/23261, intron 11 of 22)	1	7736408	7767856	31449	1	23261	ENST00000495233.5	-32060	ENSG00000171735	CAMTA1	calmodulin binding transcription activator 1
chr1	7704410	7704910	501	ATAC_635	108.682	23.599	22	HCC70_peak_2129b	Intron (ENST00000303635.12/23261, intron 11 of 22)	1	7736408	7767856	31449	1	23261	ENST00000495233.5	-31498	ENSG00000171735	CAMTA1	calmodulin binding transcription activator 1
chr1	7770998	7771498	501	ATAC_636	35.2848	11.0042	12	T47D_peak_818a	Promoter	1	7771296	7781432	10137	1	9341	ENST00000054666.11	0	ENSG00000049245	VAMP3	vesicle associated membrane protein 3
chr1	7781899	7782399	501	ATAC_637	44.7525	9.71749	3	HCC70_peak_2134a	Distal Intergenic	1	7784320	7803958	19639	1	8863	ENST00000377541.5	-1921	ENSG00000049246	PER3	period circadian regulator 3
chr1	7783015	7783515	501	ATAC_638	23.691	5.14423	4	HCC70_peak_2136	Promoter	1	7784320	7803958	19639	1	8863	ENST00000377541.5	-805	ENSG00000049246	PER3	period circadian regulator 3
chr1	7783766	7784266	501	ATAC_639	150.087	32.5897	23	HCC70_peak_2137b	Promoter	1	7784320	7803958	19639	1	8863	ENST00000377541.5	-54	ENSG00000049246	PER3	period circadian regulator 3
chr1	7784274	7784774	501	ATAC_640	36.3449	7.89188	8	HCC70_peak_2137d	Promoter	1	7784320	7803958	19639	1	8863	ENST00000377541.5	0	ENSG00000049246	PER3	period circadian regulator 3
chr1	7810316	7810816	501	ATAC_641	59.8647	14.1553	3	Hs578T_peak_1272	Exon (ENST00000613533.4/8863, exon 13 of 22)	1	7803051	7810347	7297	1	8863	ENST00000463106.1	7265	ENSG00000049246	PER3	period circadian regulator 3
chr1	7885467	7885967	501	ATAC_642	80.9954	25.2599	4	T47D_peak_821	Distal Intergenic	1	7843083	7853512	10430	2	10911	ENST00000377516.6	-31955	ENSG00000049247	UTS2	urotensin 2
chr1	7886265	7886765	501	ATAC_643	18.8549	7.05129	2	HCC1806_peak_1341	Distal Intergenic	1	7843083	7853512	10430	2	10911	ENST00000377516.6	-32753	ENSG00000049247	UTS2	urotensin 2
chr1	7893776	7894276	501	ATAC_644	44.1676	28.9974	3	BT549_peak_2107b	Distal Intergenic	1	7843083	7853512	10430	2	10911	ENST00000377516.6	-40264	ENSG00000049247	UTS2	urotensin 2
chr1	7902695	7903195	501	ATAC_645	31.4734	6.83409	3	HCC70_peak_2143	Distal Intergenic	1	7921800	7935100	13301	2	3604	ENST00000474475.1	31905	ENSG00000049249	TNFRSF9	TNF receptor superfamily member 9
chr1	7932700	7933200	501	ATAC_646	42.5113	10.5245	2	MDA361_peak_802	3' UTR	1	7921800	7935100	13301	2	3604	ENST00000474475.1	1900	ENSG00000049249	TNFRSF9	TNF receptor superfamily member 9
chr1	7940617	7941117	501	ATAC_647	34.196	8.08581	3	Hs578T_peak_1288	Promoter	1	7919847	7940866	21020	2	3604	ENST00000377507.7	0	ENSG00000049249	TNFRSF9	TNF receptor superfamily member 9
chr1	7948889	7949389	501	ATAC_648	58.0732	13.7317	2	Hs578T_peak_1290	Distal Intergenic	1	7954291	7985052	30762	1	11315	ENST00000493373.5	-4902	ENSG00000116288	PARK7	Parkinsonism associated deglycase
chr1	7953989	7954489	501	ATAC_649	117.614	24.3947	15	MDA-MB-453_peak_698a	Promoter	1	7954291	7985052	30762	1	11315	ENST00000493373.5	0	ENSG00000116288	PARK7	Parkinsonism associated deglycase
chr1	7961297	7961797	501	ATAC_650	279.829	79.6815	23	YMB1_peak_771b	Promoter	1	7961663	7971048	9386	1	11315	ENST00000460192.5	0	ENSG00000116288	PARK7	Parkinsonism associated deglycase
chr1	7961934	7962434	501	ATAC_651	12.5951	8.26908	2	BT549_peak_2125	Promoter	1	7961969	7985111	23143	1	11315	ENST00000377488.5	0	ENSG00000116288	PARK7	Parkinsonism associated deglycase
chr1	7975186	7975686	501	ATAC_652	91.2475	28.4573	19	T47D_peak_827	Intron (ENST00000493373.5/11315, intron 5 of 6)	1	7965351	7985282	19932	1	11315	ENST00000469225.1	9835	ENSG00000116288	PARK7	Parkinsonism associated deglycase
chr1	7982204	7982704	501	ATAC_653	34.7057	7.53594	5	HCC70_peak_2152	Intron (ENST00000493373.5/11315, intron 6 of 6)	1	7965351	7985282	19932	1	11315	ENST00000469225.1	16853	ENSG00000116288	PARK7	Parkinsonism associated deglycase
chr1	7991722	7992222	501	ATAC_654	58.0822	26.123	3	SKBR3_peak_1907a	Intron (ENST00000641354.1/ENST00000641354.1, intron 1 of 5)	1	8013427	8015633	2207	2	54206	ENST00000467067.1	23411	ENSG00000116285	ERRFI1	ERBB receptor feedback inhibitor 1
chr1	8004639	8005139	501	ATAC_655	141.31	52.8466	15	HCC1806_peak_1359a	Exon (ENST00000641354.1/ENST00000641354.1, exon 6 of 6)	1	8013427	8015633	2207	2	54206	ENST00000467067.1	10494	ENSG00000116285	ERRFI1	ERBB receptor feedback inhibitor 1
chr1	8006219	8006719	501	ATAC_656	37.9696	10.6176	2	HCC1954_peak_876	Intron (ENST00000474874.5/54206, intron 2 of 2)	1	8013427	8015633	2207	2	54206	ENST00000467067.1	8914	ENSG00000116285	ERRFI1	ERBB receptor feedback inhibitor 1
chr1	8014880	8015380	501	ATAC_657	46.4733	10.0911	4	HCC70_peak_2162a	3' UTR	1	8013427	8015633	2207	2	54206	ENST00000467067.1	253	ENSG00000116285	ERRFI1	ERBB receptor feedback inhibitor 1
chr1	8015789	8016289	501	ATAC_658	24.8126	5.86706	2	Hs578T_peak_1317a	Promoter	1	8013427	8015633	2207	2	54206	ENST00000467067.1	-156	ENSG00000116285	ERRFI1	ERBB receptor feedback inhibitor 1
chr1	8017373	8017873	501	ATAC_659	81.179	17.6271	7	HCC70_peak_2164b	Intron (ENST00000474874.5/54206, intron 1 of 2)	1	8013427	8015633	2207	2	54206	ENST00000467067.1	-1740	ENSG00000116285	ERRFI1	ERBB receptor feedback inhibitor 1
chr1	8018753	8019253	501	ATAC_660	51.7078	11.2278	5	HCC70_peak_2167	Intron (ENST00000474874.5/54206, intron 1 of 2)	1	8013427	8015633	2207	2	54206	ENST00000467067.1	-3120	ENSG00000116285	ERRFI1	ERBB receptor feedback inhibitor 1
chr1	8019944	8020444	501	ATAC_661	88.8932	19.3021	12	HCC70_peak_2169	Intron (ENST00000474874.5/54206, intron 1 of 2)	1	8013427	8015633	2207	2	54206	ENST00000467067.1	-4311	ENSG00000116285	ERRFI1	ERBB receptor feedback inhibitor 1
chr1	8023116	8023616	501	ATAC_662	25.2736	7.3761	2	MDA-MB-231_peak_979	Intron (ENST00000474874.5/54206, intron 1 of 2)	1	8004404	8026283	21880	2	54206	ENST00000474874.5	2667	ENSG00000116285	ERRFI1	ERBB receptor feedback inhibitor 1
chr1	8024888	8025388	501	ATAC_663	33.0816	7.18329	3	HCC70_peak_2177a	Intron (ENST00000474874.5/54206, intron 1 of 2)	1	8004404	8026283	21880	2	54206	ENST00000474874.5	895	ENSG00000116285	ERRFI1	ERBB receptor feedback inhibitor 1
chr1	8026057	8026557	501	ATAC_664	88.8932	19.3021	21	HCC70_peak_2177d	Promoter	1	8004404	8026283	21880	2	54206	ENST00000474874.5	0	ENSG00000116285	ERRFI1	ERBB receptor feedback inhibitor 1
chr1	8026910	8027410	501	ATAC_665	42.6624	12.451	8	MDA-MB-231_peak_983f	Promoter	1	8011727	8026309	14583	2	54206	ENST00000377482.10	-601	ENSG00000116285	ERRFI1	ERBB receptor feedback inhibitor 1
chr1	8027847	8028347	501	ATAC_666	89.7534	21.2226	9	Hs578T_peak_1336i	Intron (ENST00000445300.1/ENST00000445300.1, intron 1 of 2)	1	8011727	8026309	14583	2	54206	ENST00000377482.10	-1538	ENSG00000116285	ERRFI1	ERBB receptor feedback inhibitor 1
chr1	8040546	8041046	501	ATAC_667	91.2305	18.9224	18	MDA-MB-453_peak_724	Intron (ENST00000445300.1/ENST00000445300.1, intron 2 of 2)	1	8011727	8026309	14583	2	54206	ENST00000377482.10	-14237	ENSG00000116285	ERRFI1	ERBB receptor feedback inhibitor 1
chr1	8047056	8047556	501	ATAC_668	24.5886	7.5536	8	MDA-MB-157_peak_1047	Intron (ENST00000445300.1/ENST00000445300.1, intron 2 of 2)	1	8011727	8026309	14583	2	54206	ENST00000377482.10	-20747	ENSG00000116285	ERRFI1	ERBB receptor feedback inhibitor 1
chr1	8047787	8048287	501	ATAC_669	111.647	34.2979	15	MDA-MB-157_peak_1048	Intron (ENST00000445300.1/ENST00000445300.1, intron 2 of 2)	1	8011727	8026309	14583	2	54206	ENST00000377482.10	-21478	ENSG00000116285	ERRFI1	ERBB receptor feedback inhibitor 1
chr1	8055955	8056455	501	ATAC_670	29.419	8.22658	3	HCC1954_peak_912	Intron (ENST00000445300.1/ENST00000445300.1, intron 2 of 2)	1	8011727	8026309	14583	2	54206	ENST00000377482.10	-29646	ENSG00000116285	ERRFI1	ERBB receptor feedback inhibitor 1
chr1	8059257	8059757	501	ATAC_671	75.3456	21.9896	4	MDA-MB-231_peak_991	Intron (ENST00000445300.1/ENST00000445300.1, intron 2 of 2)	1	8011727	8026309	14583	2	54206	ENST00000377482.10	-32948	ENSG00000116285	ERRFI1	ERBB receptor feedback inhibitor 1
chr1	8061180	8061680	501	ATAC_672	128.947	36.7178	19	YMB1_peak_796a	Intron (ENST00000445300.1/ENST00000445300.1, intron 2 of 2)	1	8011727	8026309	14583	2	54206	ENST00000377482.10	-34871	ENSG00000116285	ERRFI1	ERBB receptor feedback inhibitor 1
chr1	8061972	8062472	501	ATAC_673	57.6372	16.8214	6	MDA-MB-231_peak_994c	Intron (ENST00000445300.1/ENST00000445300.1, intron 2 of 2)	1	8011727	8026309	14583	2	54206	ENST00000377482.10	-35663	ENSG00000116285	ERRFI1	ERBB receptor feedback inhibitor 1
chr1	8070235	8070735	501	ATAC_674	28.5657	8.13411	5	YMB1_peak_798b	Intron (ENST00000445300.1/ENST00000445300.1, intron 2 of 2)	1	8011727	8026309	14583	2	54206	ENST00000377482.10	-43926	ENSG00000116285	ERRFI1	ERBB receptor feedback inhibitor 1
chr1	8077133	8077633	501	ATAC_675	191.472	45.2745	17	Hs578T_peak_1347a	Intron (ENST00000445300.1/ENST00000445300.1, intron 2 of 2)	1	8011727	8026309	14583	2	54206	ENST00000377482.10	-50824	ENSG00000116285	ERRFI1	ERBB receptor feedback inhibitor 1
chr1	8078025	8078525	501	ATAC_676	118.821	25.8006	15	HCC70_peak_2199f	Intron (ENST00000445300.1/ENST00000445300.1, intron 2 of 2)	1	8011727	8026309	14583	2	54206	ENST00000377482.10	-51716	ENSG00000116285	ERRFI1	ERBB receptor feedback inhibitor 1
chr1	8082992	8083492	501	ATAC_677	22.0232	6.42747	2	MDA-MB-231_peak_1000	Intron (ENST00000445300.1/ENST00000445300.1, intron 2 of 2)	1	8011727	8026309	14583	2	54206	ENST00000377482.10	-56683	ENSG00000116285	ERRFI1	ERBB receptor feedback inhibitor 1
chr1	8089340	8089840	501	ATAC_678	11.0006	7.22224	2	BT549_peak_2167	Intron (ENST00000445300.1/ENST00000445300.1, intron 2 of 2)	1	8011727	8026309	14583	2	54206	ENST00000377482.10	-63031	ENSG00000116285	ERRFI1	ERBB receptor feedback inhibitor 1
chr1	8090335	8090835	501	ATAC_679	159.044	37.6067	7	Hs578T_peak_1353c	Intron (ENST00000445300.1/ENST00000445300.1, intron 2 of 2)	1	8011727	8026309	14583	2	54206	ENST00000377482.10	-64026	ENSG00000116285	ERRFI1	ERBB receptor feedback inhibitor 1
chr1	8091458	8091958	501	ATAC_680	7.9535	5.22172	2	BT549_peak_2171	Intron (ENST00000445300.1/ENST00000445300.1, intron 2 of 2)	1	8011727	8026309	14583	2	54206	ENST00000377482.10	-65149	ENSG00000116285	ERRFI1	ERBB receptor feedback inhibitor 1
chr1	8092260	8092760	501	ATAC_681	25.1581	11.3151	3	SKBR3_peak_1944b	Intron (ENST00000445300.1/ENST00000445300.1, intron 2 of 2)	1	8011727	8026309	14583	2	54206	ENST00000377482.10	-65951	ENSG00000116285	ERRFI1	ERBB receptor feedback inhibitor 1
chr1	8094886	8095386	501	ATAC_682	42.4415	10.0355	2	Hs578T_peak_1356b	Intron (ENST00000445300.1/ENST00000445300.1, intron 2 of 2)	1	8011727	8026309	14583	2	54206	ENST00000377482.10	-68577	ENSG00000116285	ERRFI1	ERBB receptor feedback inhibitor 1
chr1	8096604	8097104	501	ATAC_683	32.021	9.34533	7	MDA-MB-231_peak_1015b	Intron (ENST00000445300.1/ENST00000445300.1, intron 2 of 2)	1	8011727	8026309	14583	2	54206	ENST00000377482.10	-70295	ENSG00000116285	ERRFI1	ERBB receptor feedback inhibitor 1
chr1	8097377	8097877	501	ATAC_684	175.4	51.1905	14	MDA-MB-231_peak_1016	Intron (ENST00000445300.1/ENST00000445300.1, intron 2 of 2)	1	8011727	8026309	14583	2	54206	ENST00000377482.10	-71068	ENSG00000116285	ERRFI1	ERBB receptor feedback inhibitor 1
chr1	8107063	8107563	501	ATAC_685	44.4695	13.661	2	MDA-MB-157_peak_1082c	Intron (ENST00000445300.1/ENST00000445300.1, intron 2 of 2)	1	8011727	8026309	14583	2	54206	ENST00000377482.10	-80754	ENSG00000116285	ERRFI1	ERBB receptor feedback inhibitor 1
chr1	8116201	8116701	501	ATAC_686	27.7723	10.5601	3	HCC1187_peak_3902a	Intron (ENST00000445300.1/ENST00000445300.1, intron 2 of 2)	1	8201518	8215207	13690	1	102724539	ENST00000670361.1	-84817	ENSG00000227634	LINC01714	long intergenic non-protein coding RNA 1714
chr1	8116900	8117400	501	ATAC_687	56.377	18.1952	9	HCC1395_peak_750	Intron (ENST00000445300.1/ENST00000445300.1, intron 2 of 2)	1	8201518	8215207	13690	1	102724539	ENST00000670361.1	-84118	ENSG00000227634	LINC01714	long intergenic non-protein coding RNA 1714
chr1	8120491	8120991	501	ATAC_688	39.7277	11.1093	8	HCC1954_peak_949b	Intron (ENST00000445300.1/ENST00000445300.1, intron 2 of 2)	1	8201518	8215207	13690	1	102724539	ENST00000670361.1	-80527	ENSG00000227634	LINC01714	long intergenic non-protein coding RNA 1714
chr1	8121273	8121773	501	ATAC_689	51.5524	15.8369	12	MDA-MB-157_peak_1089b	Exon (ENST00000445300.1/ENST00000445300.1, exon 3 of 3)	1	8201518	8215207	13690	1	102724539	ENST00000670361.1	-79745	ENSG00000227634	LINC01714	long intergenic non-protein coding RNA 1714
chr1	8122592	8123092	501	ATAC_690	24.5886	7.5536	2	MDA-MB-157_peak_1093	Exon (ENST00000445300.1/ENST00000445300.1, exon 3 of 3)	1	8201518	8215207	13690	1	102724539	ENST00000670361.1	-78426	ENSG00000227634	LINC01714	long intergenic non-protein coding RNA 1714
chr1	8133170	8133670	501	ATAC_691	86.9532	18.8809	10	HCC70_peak_2215	Distal Intergenic	1	8201518	8215207	13690	1	102724539	ENST00000670361.1	-67848	ENSG00000227634	LINC01714	long intergenic non-protein coding RNA 1714
chr1	8133940	8134440	501	ATAC_692	93.6328	22.1399	10	Hs578T_peak_1367b	Distal Intergenic	1	8201518	8215207	13690	1	102724539	ENST00000670361.1	-67078	ENSG00000227634	LINC01714	long intergenic non-protein coding RNA 1714
chr1	8134523	8135023	501	ATAC_693	30.9548	9.50929	3	MDA-MB-157_peak_1096a	Distal Intergenic	1	8201518	8215207	13690	1	102724539	ENST00000670361.1	-66495	ENSG00000227634	LINC01714	long intergenic non-protein coding RNA 1714
chr1	8137656	8138156	501	ATAC_694	81.4207	23.7626	6	MDA-MB-231_peak_1030b	Distal Intergenic	1	8201518	8215207	13690	1	102724539	ENST00000670361.1	-63362	ENSG00000227634	LINC01714	long intergenic non-protein coding RNA 1714
chr1	8145530	8146030	501	ATAC_695	85.4889	26.2621	2	MDA-MB-157_peak_1101a	Distal Intergenic	1	8201518	8215207	13690	1	102724539	ENST00000670361.1	-55488	ENSG00000227634	LINC01714	long intergenic non-protein coding RNA 1714
chr1	8147758	8148258	501	ATAC_696	89.7219	34.1159	2	HCC1187_peak_3923d	Distal Intergenic	1	8201518	8215207	13690	1	102724539	ENST00000670361.1	-53260	ENSG00000227634	LINC01714	long intergenic non-protein coding RNA 1714
chr1	8154647	8155147	501	ATAC_697	111.609	50.6061	19	HCC1143_peak_1390	Distal Intergenic	1	8201518	8215207	13690	1	102724539	ENST00000670361.1	-46371	ENSG00000227634	LINC01714	long intergenic non-protein coding RNA 1714
chr1	8155477	8155977	501	ATAC_698	42.6258	19.3275	6	HCC1143_peak_1392	Distal Intergenic	1	8201518	8215207	13690	1	102724539	ENST00000670361.1	-45541	ENSG00000227634	LINC01714	long intergenic non-protein coding RNA 1714
chr1	8169670	8170170	501	ATAC_699	46.1676	11.4296	8	MDA361_peak_853a	Distal Intergenic	1	8201518	8215207	13690	1	102724539	ENST00000670361.1	-31348	ENSG00000227634	LINC01714	long intergenic non-protein coding RNA 1714
chr1	8174294	8174794	501	ATAC_700	44.7525	9.71749	3	HCC70_peak_2227	Distal Intergenic	1	8201518	8215207	13690	1	102724539	ENST00000670361.1	-26724	ENSG00000227634	LINC01714	long intergenic non-protein coding RNA 1714
chr1	8182229	8182729	501	ATAC_701	123.125	34.4301	15	HCC1954_peak_963b	Distal Intergenic	1	8201518	8215207	13690	1	102724539	ENST00000670361.1	-18789	ENSG00000227634	LINC01714	long intergenic non-protein coding RNA 1714
chr1	8194471	8194971	501	ATAC_702	46.9026	13.1156	5	HCC1954_peak_965b	Distal Intergenic	1	8201518	8215207	13690	1	102724539	ENST00000670361.1	-6547	ENSG00000227634	LINC01714	long intergenic non-protein coding RNA 1714
chr1	8197693	8198193	501	ATAC_703	79.3868	23.1691	14	MDA-MB-231_peak_1048	Distal Intergenic	1	8201518	8215207	13690	1	102724539	ENST00000670361.1	-3325	ENSG00000227634	LINC01714	long intergenic non-protein coding RNA 1714
chr1	8201219	8201719	501	ATAC_704	44.3872	17.8697	5	HCC1937_peak_1006a	Promoter	1	8201518	8215207	13690	1	102724539	ENST00000670361.1	0	ENSG00000227634	LINC01714	long intergenic non-protein coding RNA 1714
chr1	8202054	8202554	501	ATAC_705	100.094	29.2125	10	MDA-MB-231_peak_1051b	Promoter	1	8202429	8215210	12782	1	102724539	ENST00000635451.1	0	ENSG00000227634	LINC01714	long intergenic non-protein coding RNA 1714
chr1	8203640	8204140	501	ATAC_706	19.9293	8.96338	3	SKBR3_peak_1982a	Intron (ENST00000670361.1/102724539, intron 2 of 4)	1	8202429	8215210	12782	1	102724539	ENST00000635451.1	1211	ENSG00000227634	LINC01714	long intergenic non-protein coding RNA 1714
chr1	8204313	8204813	501	ATAC_707	133.261	28.9361	11	HCC70_peak_2242d	Intron (ENST00000670361.1/102724539, intron 2 of 4)	1	8202429	8215210	12782	1	102724539	ENST00000635451.1	1884	ENSG00000227634	LINC01714	long intergenic non-protein coding RNA 1714
chr1	8211798	8212298	501	ATAC_708	71.7588	47.1119	17	BT549_peak_2214b	Intron (ENST00000670361.1/102724539, intron 4 of 4)	1	8208672	8215210	6539	1	102724539	ENST00000452982.1	3126	ENSG00000227634	LINC01714	long intergenic non-protein coding RNA 1714
chr1	8224821	8225321	501	ATAC_709	27.7614	7.76306	2	HCC1954_peak_976	Distal Intergenic	1	8208672	8215210	6539	1	102724539	ENST00000452982.1	16149	ENSG00000227634	LINC01714	long intergenic non-protein coding RNA 1714
chr1	8238209	8238709	501	ATAC_710	129.722	30.6734	2	Hs578T_peak_1382b	Distal Intergenic	1	8208672	8215210	6539	1	102724539	ENST00000452982.1	29537	ENSG00000227634	LINC01714	long intergenic non-protein coding RNA 1714
chr1	8238920	8239420	501	ATAC_711	73.5922	15.9797	11	HCC70_peak_2251b	Distal Intergenic	1	8208672	8215210	6539	1	102724539	ENST00000452982.1	30248	ENSG00000227634	LINC01714	long intergenic non-protein coding RNA 1714
chr1	8239583	8240083	501	ATAC_712	20.3774	8.20368	4	HCC1937_peak_1015b	Distal Intergenic	1	8208672	8215210	6539	1	102724539	ENST00000452982.1	30911	ENSG00000227634	LINC01714	long intergenic non-protein coding RNA 1714
chr1	8257566	8258066	501	ATAC_713	46.4733	10.0911	5	HCC70_peak_2254	Distal Intergenic	1	8208672	8215210	6539	1	102724539	ENST00000452982.1	48894	ENSG00000227634	LINC01714	long intergenic non-protein coding RNA 1714
chr1	8258545	8259045	501	ATAC_714	27.6615	5.73735	11	MDA-MB-453_peak_759a	Distal Intergenic	1	8208672	8215210	6539	1	102724539	ENST00000452982.1	49873	ENSG00000227634	LINC01714	long intergenic non-protein coding RNA 1714
chr1	8259047	8259547	501	ATAC_715	239.01	49.5737	15	MDA-MB-453_peak_759b	Distal Intergenic	1	8208672	8215210	6539	1	102724539	ENST00000452982.1	50375	ENSG00000227634	LINC01714	long intergenic non-protein coding RNA 1714
chr1	8259578	8260078	501	ATAC_716	147.176	30.5262	5	MDA-MB-453_peak_759c	Distal Intergenic	1	8208672	8215210	6539	1	102724539	ENST00000452982.1	50906	ENSG00000227634	LINC01714	long intergenic non-protein coding RNA 1714
chr1	8314240	8314740	501	ATAC_717	96.7263	21.003	19	HCC70_peak_2261b	Distal Intergenic	1	8317826	8344165	26340	1	50651	ENST00000471889.5	-3086	ENSG00000162426	SLC45A1	solute carrier family 45 member 1
chr1	8317786	8318286	501	ATAC_718	19.3524	12.7055	2	BT549_peak_2232	Promoter	1	8317826	8344165	26340	1	50651	ENST00000471889.5	0	ENSG00000162426	SLC45A1	solute carrier family 45 member 1
chr1	8343420	8343920	501	ATAC_719	129.722	30.6734	12	Hs578T_peak_1397c	Exon (ENST00000471889.5/50651, exon 9 of 9)	1	8330428	8336109	5682	1	50651	ENST00000481265.1	12992	ENSG00000162426	SLC45A1	solute carrier family 45 member 1
chr1	8347602	8348102	501	ATAC_720	59.1729	22.4999	2	HCC1187_peak_4009a	Distal Intergenic	1	8355521	8362844	7324	2	473	ENST00000505225.1	14742	ENSG00000142599	RERE	arginine-glutamic acid dipeptide repeats
chr1	8348103	8348603	501	ATAC_721	42.0182	15.977	2	HCC1187_peak_4009b	Distal Intergenic	1	8355521	8362844	7324	2	473	ENST00000505225.1	14241	ENSG00000142599	RERE	arginine-glutamic acid dipeptide repeats
chr1	8348904	8349404	501	ATAC_722	53.3529	16.39	10	MDA-MB-157_peak_1149b	Downstream (2-3kb)	1	8355521	8362844	7324	2	473	ENST00000505225.1	13440	ENSG00000142599	RERE	arginine-glutamic acid dipeptide repeats
chr1	8373411	8373911	501	ATAC_723	24.5886	7.5536	3	MDA-MB-157_peak_1162a	Intron (ENST00000337907.7/473, intron 13 of 23)	1	8363710	8364838	1129	2	473	ENST00000464367.1	-8573	ENSG00000142599	RERE	arginine-glutamic acid dipeptide repeats
chr1	8373916	8374416	501	ATAC_724	40.18	15.2781	3	HCC1187_peak_4032b	Intron (ENST00000337907.7/473, intron 13 of 23)	1	8363710	8364838	1129	2	473	ENST00000464367.1	-9078	ENSG00000142599	RERE	arginine-glutamic acid dipeptide repeats
chr1	8374695	8375195	501	ATAC_725	11.0006	7.22224	3	BT549_peak_2257	Intron (ENST00000337907.7/473, intron 13 of 23)	1	8363710	8364838	1129	2	473	ENST00000464367.1	-9857	ENSG00000142599	RERE	arginine-glutamic acid dipeptide repeats
chr1	8378108	8378608	501	ATAC_726	75.6037	15.6812	5	MDA-MB-453_peak_778a	Intron (ENST00000337907.7/473, intron 13 of 23)	1	8363710	8364838	1129	2	473	ENST00000464367.1	-13270	ENSG00000142599	RERE	arginine-glutamic acid dipeptide repeats
chr1	8394382	8394882	501	ATAC_727	24.8126	5.86706	3	Hs578T_peak_1410a	Intron (ENST00000337907.7/473, intron 13 of 23)	1	8365855	8423419	57565	2	473	ENST00000460659.5	28537	ENSG00000142599	RERE	arginine-glutamic acid dipeptide repeats
chr1	8394930	8395430	501	ATAC_728	87.8246	20.7666	6	Hs578T_peak_1410b	Intron (ENST00000337907.7/473, intron 13 of 23)	1	8365855	8423419	57565	2	473	ENST00000460659.5	27989	ENSG00000142599	RERE	arginine-glutamic acid dipeptide repeats
chr1	8396889	8397389	501	ATAC_729	394.499	93.2812	8	Hs578T_peak_1412c	Intron (ENST00000337907.7/473, intron 13 of 23)	1	8365855	8423419	57565	2	473	ENST00000460659.5	26030	ENSG00000142599	RERE	arginine-glutamic acid dipeptide repeats
chr1	8408120	8408620	501	ATAC_730	55.1646	16.9465	3	MDA-MB-157_peak_1170c	Intron (ENST00000337907.7/473, intron 13 of 23)	1	8365855	8423419	57565	2	473	ENST00000460659.5	14799	ENSG00000142599	RERE	arginine-glutamic acid dipeptide repeats
chr1	8409116	8409616	501	ATAC_731	34.243	10.5194	4	MDA-MB-157_peak_1172	Intron (ENST00000337907.7/473, intron 13 of 23)	1	8365855	8423419	57565	2	473	ENST00000460659.5	13803	ENSG00000142599	RERE	arginine-glutamic acid dipeptide repeats
chr1	8412267	8412767	501	ATAC_732	281.29	58.3432	10	MDA-MB-453_peak_784a	Intron (ENST00000337907.7/473, intron 13 of 23)	1	8365855	8423419	57565	2	473	ENST00000460659.5	10652	ENSG00000142599	RERE	arginine-glutamic acid dipeptide repeats
chr1	8422425	8422925	501	ATAC_733	11.0006	7.22224	3	BT549_peak_2268	5' UTR	1	8365855	8423419	57565	2	473	ENST00000460659.5	494	ENSG00000142599	RERE	arginine-glutamic acid dipeptide repeats
chr1	8423145	8423645	501	ATAC_734	35.911	11.0318	9	MDA-MB-157_peak_1178c	Promoter	1	8365855	8423419	57565	2	473	ENST00000460659.5	0	ENSG00000142599	RERE	arginine-glutamic acid dipeptide repeats
chr1	8424029	8424529	501	ATAC_735	70.033	21.5141	17	MDA-MB-157_peak_1178f	Promoter	1	8365880	8424234	58355	2	473	ENST00000465125.1	0	ENSG00000142599	RERE	arginine-glutamic acid dipeptide repeats
chr1	8438845	8439345	501	ATAC_736	77.6935	23.8674	6	MDA-MB-157_peak_1182a	Intron (ENST00000337907.7/473, intron 12 of 23)	1	8425638	8430041	4404	1	102724552	ENST00000444276.1	13207	NA	RERE-AS1	RERE antisense RNA 1
chr1	8462344	8462844	501	ATAC_737	72.8039	32.7442	2	SKBR3_peak_2037	Intron (ENST00000337907.7/473, intron 12 of 23)	1	8425638	8430041	4404	1	102724552	ENST00000444276.1	36706	NA	RERE-AS1	RERE antisense RNA 1
chr1	8463052	8463552	501	ATAC_738	25.1581	11.3151	2	SKBR3_peak_2038a	Intron (ENST00000337907.7/473, intron 12 of 23)	1	8425638	8430041	4404	1	102724552	ENST00000444276.1	37414	NA	RERE-AS1	RERE antisense RNA 1
chr1	8483011	8483511	501	ATAC_739	28.7636	12.9367	8	SKBR3_peak_2044b	Intron (ENST00000337907.7/473, intron 11 of 23)	1	8352406	8525939	173534	2	473	ENST00000377464.5	42428	ENSG00000142599	RERE	arginine-glutamic acid dipeptide repeats
chr1	8489766	8490266	501	ATAC_740	26.9497	12.1209	3	SKBR3_peak_2051a	Intron (ENST00000337907.7/473, intron 11 of 23)	1	8352406	8525939	173534	2	473	ENST00000377464.5	35673	ENSG00000142599	RERE	arginine-glutamic acid dipeptide repeats
chr1	8525121	8525621	501	ATAC_741	89.4342	27.4741	10	MDA-MB-157_peak_1195a	Intron (ENST00000337907.7/473, intron 8 of 23)	1	8352406	8525939	173534	2	473	ENST00000377464.5	318	ENSG00000142599	RERE	arginine-glutamic acid dipeptide repeats
chr1	8525764	8526264	501	ATAC_742	175.844	54.0192	22	MDA-MB-157_peak_1195b	Promoter	1	8352406	8525939	173534	2	473	ENST00000377464.5	0	ENSG00000142599	RERE	arginine-glutamic acid dipeptide repeats
chr1	8607853	8608353	501	ATAC_743	19.9293	8.96338	3	SKBR3_peak_2068	Intron (ENST00000337907.7/473, intron 5 of 23)	1	8556476	8624380	67905	2	473	ENST00000514428.1	16027	ENSG00000142599	RERE	arginine-glutamic acid dipeptide repeats
chr1	8625871	8626371	501	ATAC_744	40.7648	9.63904	3	Hs578T_peak_1450a	Intron (ENST00000337907.7/473, intron 3 of 23)	1	8556476	8624380	67905	2	473	ENST00000514428.1	-1491	ENSG00000142599	RERE	arginine-glutamic acid dipeptide repeats
chr1	8626424	8626924	501	ATAC_745	95.8896	27.9854	9	MDA-MB-231_peak_1099a	Intron (ENST00000337907.7/473, intron 3 of 23)	1	8556476	8624380	67905	2	473	ENST00000514428.1	-2044	ENSG00000142599	RERE	arginine-glutamic acid dipeptide repeats
chr1	8660331	8660831	501	ATAC_746	137.998	32.6303	2	Hs578T_peak_1456b	Intron (ENST00000337907.7/473, intron 2 of 23)	1	8353943	8656371	302429	2	473	ENST00000400907.6	-3960	ENSG00000142599	RERE	arginine-glutamic acid dipeptide repeats
chr1	8661692	8662192	501	ATAC_747	14.2308	9.34296	4	BT549_peak_2298	Intron (ENST00000337907.7/473, intron 2 of 23)	1	8353943	8656371	302429	2	473	ENST00000400907.6	-5321	ENSG00000142599	RERE	arginine-glutamic acid dipeptide repeats
chr1	8664029	8664529	501	ATAC_748	35.5042	10.3619	3	MDA-MB-231_peak_1104	Intron (ENST00000337907.7/473, intron 2 of 23)	1	8353943	8656371	302429	2	473	ENST00000400907.6	-7658	ENSG00000142599	RERE	arginine-glutamic acid dipeptide repeats
chr1	8700893	8701393	501	ATAC_749	35.8213	7.4298	2	MDA-MB-453_peak_829a	Intron (ENST00000337907.7/473, intron 2 of 23)	1	8656193	8703219	47027	2	473	ENST00000468247.1	1826	ENSG00000142599	RERE	arginine-glutamic acid dipeptide repeats
chr1	8701416	8701916	501	ATAC_750	64.241	13.3244	5	MDA-MB-453_peak_829c	Intron (ENST00000337907.7/473, intron 2 of 23)	1	8656193	8703219	47027	2	473	ENST00000468247.1	1303	ENSG00000142599	RERE	arginine-glutamic acid dipeptide repeats
chr1	8702081	8702581	501	ATAC_751	132.259	27.4322	16	MDA-MB-453_peak_830	Intron (ENST00000337907.7/473, intron 2 of 23)	1	8656193	8703219	47027	2	473	ENST00000468247.1	638	ENSG00000142599	RERE	arginine-glutamic acid dipeptide repeats
chr1	8702875	8703375	501	ATAC_752	37.5942	11.5489	22	MDA-MB-157_peak_1221a	Promoter	1	8656193	8703219	47027	2	473	ENST00000468247.1	0	ENSG00000142599	RERE	arginine-glutamic acid dipeptide repeats
chr1	8703379	8703879	501	ATAC_753	198.197	60.886	22	MDA-MB-157_peak_1221c	Promoter	1	8656193	8703219	47027	2	473	ENST00000468247.1	-160	ENSG00000142599	RERE	arginine-glutamic acid dipeptide repeats
chr1	8705115	8705615	501	ATAC_754	47.8739	9.92966	2	MDA-MB-453_peak_835	Intron (ENST00000337907.7/473, intron 2 of 23)	1	8656193	8703219	47027	2	473	ENST00000468247.1	-1896	ENSG00000142599	RERE	arginine-glutamic acid dipeptide repeats
chr1	8706274	8706774	501	ATAC_755	93.2187	19.3348	3	MDA-MB-453_peak_838	Intron (ENST00000337907.7/473, intron 2 of 23)	1	8656193	8703219	47027	2	473	ENST00000468247.1	-3055	ENSG00000142599	RERE	arginine-glutamic acid dipeptide repeats
chr1	8712682	8713182	501	ATAC_756	105.507	32.4117	12	MDA-MB-157_peak_1226b	Intron (ENST00000337907.7/473, intron 2 of 23)	1	8656193	8703219	47027	2	473	ENST00000468247.1	-9463	ENSG00000142599	RERE	arginine-glutamic acid dipeptide repeats
chr1	8726342	8726842	501	ATAC_757	35.911	11.0318	4	MDA-MB-157_peak_1230b	Intron (ENST00000337907.7/473, intron 2 of 23)	1	8656193	8703219	47027	2	473	ENST00000468247.1	-23123	ENSG00000142599	RERE	arginine-glutamic acid dipeptide repeats
chr1	8733426	8733926	501	ATAC_758	91.6748	34.2842	7	HCC1806_peak_1520b	Intron (ENST00000337907.7/473, intron 2 of 23)	1	8464970	8753838	288869	2	473	ENST00000480342.5	19912	ENSG00000142599	RERE	arginine-glutamic acid dipeptide repeats
chr1	8740118	8740618	501	ATAC_759	32.021	9.34533	3	MDA-MB-231_peak_1124	Intron (ENST00000337907.7/473, intron 2 of 23)	1	8464970	8753838	288869	2	473	ENST00000480342.5	13220	ENSG00000142599	RERE	arginine-glutamic acid dipeptide repeats
chr1	8742000	8742500	501	ATAC_760	107.334	22.2625	4	MDA-MB-453_peak_845	Intron (ENST00000337907.7/473, intron 2 of 23)	1	8464970	8753838	288869	2	473	ENST00000480342.5	11338	ENSG00000142599	RERE	arginine-glutamic acid dipeptide repeats
chr1	8788528	8789028	501	ATAC_761	26.946	7.67289	3	YMB1_peak_878	Intron (ENST00000337907.7/473, intron 2 of 23)	1	8436770	8817271	380502	2	473	ENST00000659924.1	28243	ENSG00000142599	RERE	arginine-glutamic acid dipeptide repeats
chr1	8789486	8789986	501	ATAC_762	145.578	65.475	16	SKBR3_peak_2111d	Intron (ENST00000337907.7/473, intron 2 of 23)	1	8436770	8817271	380502	2	473	ENST00000659924.1	27285	ENSG00000142599	RERE	arginine-glutamic acid dipeptide repeats
chr1	8817475	8817975	501	ATAC_763	105.507	32.4117	20	MDA-MB-157_peak_1243c	Promoter	1	8352404	8817640	465237	2	473	ENST00000400908.7	0	ENSG00000142599	RERE	arginine-glutamic acid dipeptide repeats
chr1	8822526	8823026	501	ATAC_764	97.4143	29.9256	9	MDA-MB-157_peak_1244b	Intron (ENST00000656437.1/473, intron 2 of 18)	1	8352404	8817640	465237	2	473	ENST00000400908.7	-4886	ENSG00000142599	RERE	arginine-glutamic acid dipeptide repeats
chr1	8829401	8829901	501	ATAC_765	25.3258	9.99765	5	DU4475_peak_1879	Intron (ENST00000656437.1/473, intron 1 of 18)	1	8352404	8817640	465237	2	473	ENST00000400908.7	-11761	ENSG00000142599	RERE	arginine-glutamic acid dipeptide repeats
chr1	8847936	8848436	501	ATAC_766	44.5702	17.5946	5	DU4475_peak_1880	5' UTR	1	8361158	8848921	487764	2	473	ENST00000656437.1	485	ENSG00000142599	RERE	arginine-glutamic acid dipeptide repeats
chr1	8848712	8849212	501	ATAC_767	198.197	60.886	23	MDA-MB-157_peak_1252a	Promoter	1	8361158	8848921	487764	2	473	ENST00000656437.1	0	ENSG00000142599	RERE	arginine-glutamic acid dipeptide repeats
chr1	8858008	8858508	501	ATAC_768	189.206	58.124	4	MDA-MB-157_peak_1258a	Downstream (2-3kb)	1	8866502	8866590	89	2	102465436	ENST00000618792.1	8082	ENSG00000274258	MIR6728	microRNA 6728
chr1	8858718	8859218	501	ATAC_769	22.9205	15.048	2	BT549_peak_2335a	Downstream (1-2kb)	1	8866502	8866590	89	2	102465436	ENST00000618792.1	7372	ENSG00000274258	MIR6728	microRNA 6728
chr1	8859329	8859829	501	ATAC_770	30.3611	19.933	4	BT549_peak_2335b	Downstream (1-2kb)	1	8866502	8866590	89	2	102465436	ENST00000618792.1	6761	ENSG00000274258	MIR6728	microRNA 6728
chr1	8862473	8862973	501	ATAC_771	15.9042	10.4416	3	BT549_peak_2342	3' UTR	1	8866502	8866590	89	2	102465436	ENST00000618792.1	3617	ENSG00000274258	MIR6728	microRNA 6728
chr1	8868545	8869045	501	ATAC_772	19.3524	12.7055	2	BT549_peak_2354	Intron (ENST00000234590.10/2023, intron 4 of 11)	1	8866502	8866590	89	2	102465436	ENST00000618792.1	-1955	ENSG00000274258	MIR6728	microRNA 6728
chr1	8869076	8869576	501	ATAC_773	32.2771	21.1909	2	BT549_peak_2355a	Intron (ENST00000234590.10/2023, intron 4 of 11)	1	8861002	8871576	10575	2	2023	ENST00000464920.2	2000	ENSG00000074800	ENO1	enolase 1
chr1	8871175	8871675	501	ATAC_774	102.365	40.4098	9	DU4475_peak_1887a	Promoter	1	8861002	8871576	10575	2	2023	ENST00000464920.2	0	ENSG00000074800	ENO1	enolase 1
chr1	8872080	8872580	501	ATAC_775	11.0006	7.22224	2	BT549_peak_2358b	Promoter	1	8866009	8871944	5936	2	2023	ENST00000645600.1	-136	ENSG00000074800	ENO1	enolase 1
chr1	8873054	8873554	501	ATAC_776	7.9535	5.22172	11	BT549_peak_2360	Intron (ENST00000234590.10/2023, intron 2 of 11)	1	8866009	8871944	5936	2	2023	ENST00000645600.1	-1110	ENSG00000074800	ENO1	enolase 1
chr1	8873555	8874055	501	ATAC_777	301.327	65.4297	23	HCC70_peak_2444b	5' UTR	1	8866009	8871944	5936	2	2023	ENST00000645600.1	-1611	ENSG00000074800	ENO1	enolase 1
chr1	8874290	8874790	501	ATAC_778	7.9535	5.22172	2	BT549_peak_2361b	Intron (ENST00000234590.10/2023, intron 2 of 11)	1	8866009	8871944	5936	2	2023	ENST00000645600.1	-2346	ENSG00000074800	ENO1	enolase 1
chr1	8876462	8876962	501	ATAC_779	14.2308	9.34296	5	BT549_peak_2366	Intron (ENST00000234590.10/2023, intron 1 of 11)	1	8866432	8878032	11601	2	2023	ENST00000646660.1	1070	ENSG00000074800	ENO1	enolase 1
chr1	8877022	8877522	501	ATAC_780	9.45164	6.2053	2	BT549_peak_2367a	Exon (ENST00000414948.1/ENST00000414948.1, exon 1 of 2)	1	8866432	8878032	11601	2	2023	ENST00000646660.1	510	ENSG00000074800	ENO1	enolase 1
chr1	8877873	8878373	501	ATAC_781	54.5188	35.7933	16	BT549_peak_2367c	Promoter	1	8866361	8878267	11907	2	2023	ENST00000497492.1	0	ENSG00000074800	ENO1	enolase 1
chr1	8878501	8879001	501	ATAC_782	249.936	54.2707	23	HCC70_peak_2449f	Promoter	1	8878835	8879894	1060	1	100505975	ENST00000442636.1	0	ENSG00000230679	ENO1-AS1	ENO1 antisense RNA 1
chr1	8879020	8879520	501	ATAC_783	44.6696	20.2542	22	HCC1143_peak_1497d	Promoter	1	8863114	8879092	15979	2	2023	ENST00000645609.1	0	ENSG00000074800	ENO1	enolase 1
chr1	8879983	8880483	501	ATAC_784	38.1425	25.0417	10	BT549_peak_2369b	Promoter	1	8868049	8879190	11142	2	2023	ENST00000489867.2	-793	ENSG00000074800	ENO1	enolase 1
chr1	8883331	8883831	501	ATAC_785	35.911	11.0318	2	MDA-MB-157_peak_1281a	Exon (ENST00000364855.1/ENST00000364855.1, exon 1 of 1)	1	8868049	8879190	11142	2	2023	ENST00000489867.2	-4141	ENSG00000074800	ENO1	enolase 1
chr1	8889331	8889831	501	ATAC_786	45.7385	17.3916	9	HCC1187_peak_4201b	Distal Intergenic	1	8868049	8879190	11142	2	2023	ENST00000489867.2	-10141	ENSG00000074800	ENO1	enolase 1
chr1	8889920	8890420	501	ATAC_787	65.2052	42.8093	20	BT549_peak_2372a	Distal Intergenic	1	8868049	8879190	11142	2	2023	ENST00000489867.2	-10730	ENSG00000074800	ENO1	enolase 1
chr1	8896742	8897242	501	ATAC_788	31.2489	7.6626	3	BT-20_peak_1269	Distal Intergenic	1	8868049	8879190	11142	2	2023	ENST00000489867.2	-17552	ENSG00000074800	ENO1	enolase 1
chr1	8897392	8897892	501	ATAC_789	60.6538	13.1703	7	HCC70_peak_2456b	Distal Intergenic	1	8868049	8879190	11142	2	2023	ENST00000489867.2	-18202	ENSG00000074800	ENO1	enolase 1
chr1	8899792	8900292	501	ATAC_790	73.5922	15.9797	7	HCC70_peak_2457b	Distal Intergenic	1	8868049	8879190	11142	2	2023	ENST00000489867.2	-20602	ENSG00000074800	ENO1	enolase 1
chr1	8902908	8903408	501	ATAC_791	40.134	26.3492	3	BT549_peak_2380b	Distal Intergenic	1	8868049	8879190	11142	2	2023	ENST00000489867.2	-23718	ENSG00000074800	ENO1	enolase 1
chr1	8903769	8904269	501	ATAC_792	50.3352	33.0466	22	BT549_peak_2381a	Distal Intergenic	1	8868049	8879190	11142	2	2023	ENST00000489867.2	-24579	ENSG00000074800	ENO1	enolase 1
chr1	8911390	8911890	501	ATAC_793	99.7942	24.7059	8	MDA361_peak_976	Distal Intergenic	1	8868049	8879190	11142	2	2023	ENST00000489867.2	-32200	ENSG00000074800	ENO1	enolase 1
chr1	8913495	8913995	501	ATAC_794	56.5874	16.1133	5	YMB1_peak_908	Distal Intergenic	1	8945867	8967745	21879	1	765	ENST00000549778.5	-31872	ENSG00000131686	CA6	carbonic anhydrase 6
chr1	8918057	8918557	501	ATAC_795	35.911	11.0318	2	MDA-MB-157_peak_1296b	Distal Intergenic	1	8945867	8967745	21879	1	765	ENST00000549778.5	-27310	ENSG00000131686	CA6	carbonic anhydrase 6
chr1	8941766	8942266	501	ATAC_796	87.8432	28.3507	6	HCC1395_peak_852	Distal Intergenic	1	8945867	8967745	21879	1	765	ENST00000549778.5	-3601	ENSG00000131686	CA6	carbonic anhydrase 6
chr1	8974197	8974697	501	ATAC_797	58.756	38.5752	5	BT549_peak_2393b	Exon (ENST00000476083.1/765, exon 6 of 6)	1	8945887	8974704	28818	1	765	ENST00000377442.3	28310	ENSG00000131686	CA6	carbonic anhydrase 6
chr1	8983584	8984084	501	ATAC_798	34.7057	7.53594	2	HCC70_peak_2467	Distal Intergenic	1	8945887	8974704	28818	1	765	ENST00000377442.3	37697	ENSG00000131686	CA6	carbonic anhydrase 6
chr1	8986139	8986639	501	ATAC_799	131.182	28.4847	15	HCC70_peak_2468b	Distal Intergenic	1	9003300	9026345	23046	2	155184	ENST00000400906.1	39706	ENSG00000197241	SLC2A7	solute carrier family 2 member 7
chr1	8987987	8988487	501	ATAC_800	25.2106	5.47419	2	HCC70_peak_2472	Distal Intergenic	1	9003300	9026345	23046	2	155184	ENST00000400906.1	37858	ENSG00000197241	SLC2A7	solute carrier family 2 member 7
chr1	8989687	8990187	501	ATAC_801	30.3658	11.9873	4	DU4475_peak_1910a	Distal Intergenic	1	9003300	9026345	23046	2	155184	ENST00000400906.1	36158	ENSG00000197241	SLC2A7	solute carrier family 2 member 7
chr1	9001735	9002235	501	ATAC_802	21.6465	9.7357	2	SKBR3_peak_2179	Downstream (1-2kb)	1	9003300	9026345	23046	2	155184	ENST00000400906.1	24110	ENSG00000197241	SLC2A7	solute carrier family 2 member 7
chr1	9005037	9005537	501	ATAC_803	46.4733	10.0911	7	HCC70_peak_2478b	Intron (ENST00000400906.1/155184, intron 10 of 11)	1	9003300	9026345	23046	2	155184	ENST00000400906.1	20808	ENSG00000197241	SLC2A7	solute carrier family 2 member 7
chr1	9061288	9061788	501	ATAC_804	32.5907	10.0118	3	MDA-MB-157_peak_1319a	Intron (ENST00000377424.9/6518, intron 1 of 11)	1	9040080	9069604	29525	2	6518	ENST00000377414.7	7816	ENSG00000142583	SLC2A5	solute carrier family 2 member 5
chr1	9061851	9062351	501	ATAC_805	123.572	29.2192	4	Hs578T_peak_1534c	Intron (ENST00000377424.9/6518, intron 1 of 11)	1	9040080	9069604	29525	2	6518	ENST00000377414.7	7253	ENSG00000142583	SLC2A5	solute carrier family 2 member 5
chr1	9067128	9067628	501	ATAC_806	51.5524	15.8369	2	MDA-MB-157_peak_1323b	Intron (ENST00000377424.9/6518, intron 1 of 11)	1	9040080	9069604	29525	2	6518	ENST00000377414.7	1976	ENSG00000142583	SLC2A5	solute carrier family 2 member 5
chr1	9074927	9075427	501	ATAC_807	23.6868	9.35064	2	DU4475_peak_1919	Intron (ENST00000486632.5/6518, intron 2 of 6)	1	9041785	9073122	31338	2	6518	ENST00000479813.5	-1805	ENSG00000142583	SLC2A5	solute carrier family 2 member 5
chr1	9077914	9078414	501	ATAC_808	63.4479	18.5173	2	MDA-MB-231_peak_1202	Intron (ENST00000486632.5/6518, intron 2 of 6)	1	9041785	9073122	31338	2	6518	ENST00000479813.5	-4792	ENSG00000142583	SLC2A5	solute carrier family 2 member 5
chr1	9080447	9080947	501	ATAC_809	46.2217	14.1993	6	MDA-MB-157_peak_1331a	Intron (ENST00000486632.5/6518, intron 2 of 6)	1	9041785	9073122	31338	2	6518	ENST00000479813.5	-7325	ENSG00000142583	SLC2A5	solute carrier family 2 member 5
chr1	9084796	9085296	501	ATAC_810	85.4889	26.2621	4	MDA-MB-157_peak_1332b	5' UTR	1	9047611	9088443	40833	2	6518	ENST00000464985.5	3147	ENSG00000142583	SLC2A5	solute carrier family 2 member 5
chr1	9101494	9101994	501	ATAC_811	44.4695	13.661	6	MDA-MB-157_peak_1338b	3' UTR	1	9104532	9111370	6839	2	80045	ENST00000465853.1	9376	ENSG00000180758	GPR157	G protein-coupled receptor 157
chr1	9109892	9110392	501	ATAC_812	14.9537	6.72556	4	SKBR3_peak_2199	Intron (ENST00000377411.5/80045, intron 2 of 3)	1	9104532	9111370	6839	2	80045	ENST00000465853.1	978	ENSG00000180758	GPR157	G protein-coupled receptor 157
chr1	9110668	9111168	501	ATAC_813	85.5067	23.9107	18	HCC1954_peak_1099	Intron (ENST00000377411.5/80045, intron 2 of 3)	1	9104532	9111370	6839	2	80045	ENST00000465853.1	202	ENSG00000180758	GPR157	G protein-coupled receptor 157
chr1	9112846	9113346	501	ATAC_814	73.46	28.9992	5	DU4475_peak_1924b	Intron (ENST00000377411.5/80045, intron 1 of 3)	1	9104532	9111370	6839	2	80045	ENST00000465853.1	-1476	ENSG00000180758	GPR157	G protein-coupled receptor 157
chr1	9114871	9115371	501	ATAC_815	25.1057	7.82969	2	T47D_peak_941b	Intron (ENST00000377411.5/80045, intron 1 of 3)	1	9104532	9111370	6839	2	80045	ENST00000465853.1	-3501	ENSG00000180758	GPR157	G protein-coupled receptor 157
chr1	9124382	9124882	501	ATAC_816	145.85	31.6696	11	HCC70_peak_2519d	Intron (ENST00000377411.5/80045, intron 1 of 3)	1	9111169	9128781	17613	2	80045	ENST00000466131.1	3899	ENSG00000180758	GPR157	G protein-coupled receptor 157
chr1	9124887	9125387	501	ATAC_817	37.9989	8.25102	2	HCC70_peak_2519f	Intron (ENST00000377411.5/80045, intron 1 of 3)	1	9111169	9128781	17613	2	80045	ENST00000466131.1	3394	ENSG00000180758	GPR157	G protein-coupled receptor 157
chr1	9126449	9126949	501	ATAC_818	60.6538	13.1703	6	HCC70_peak_2522	Intron (ENST00000377411.5/80045, intron 1 of 3)	1	9111169	9128781	17613	2	80045	ENST00000466131.1	1832	ENSG00000180758	GPR157	G protein-coupled receptor 157
chr1	9127470	9127970	501	ATAC_819	16.5896	6.72762	2	BT474_peak_1614a	Intron (ENST00000377411.5/80045, intron 1 of 3)	1	9111169	9128781	17613	2	80045	ENST00000466131.1	811	ENSG00000180758	GPR157	G protein-coupled receptor 157
chr1	9127985	9128485	501	ATAC_820	57.0438	12.3864	6	HCC70_peak_2524b	Intron (ENST00000377411.5/80045, intron 1 of 3)	1	9111169	9128781	17613	2	80045	ENST00000466131.1	296	ENSG00000180758	GPR157	G protein-coupled receptor 157
chr1	9128623	9129123	501	ATAC_821	92.7954	20.1495	17	HCC70_peak_2524d	Promoter	1	9100305	9129102	28798	2	80045	ENST00000377411.5	0	ENSG00000180758	GPR157	G protein-coupled receptor 157
chr1	9129315	9129815	501	ATAC_822	60.6538	13.1703	15	HCC70_peak_2524f	Promoter	1	9100305	9129102	28798	2	80045	ENST00000377411.5	-213	ENSG00000180758	GPR157	G protein-coupled receptor 157
chr1	9142175	9142675	501	ATAC_823	37.9989	8.25102	3	HCC70_peak_2526	Distal Intergenic	1	9151668	9151777	110	2	407040	ENST00000385130.1	9102	ENSG00000284357	MIR34A	microRNA 34a
chr1	9145218	9145718	501	ATAC_824	18.9081	7.46419	2	DU4475_peak_1932	Downstream (2-3kb)	1	9151668	9151777	110	2	407040	ENST00000385130.1	6059	ENSG00000284357	MIR34A	microRNA 34a
chr1	9161880	9162380	501	ATAC_825	51.9502	23.3651	9	SKBR3_peak_2226a	Intron (ENST00000635687.1/106614088, intron 1 of 1)	1	9151668	9151777	110	2	407040	ENST00000385130.1	-10103	ENSG00000284357	MIR34A	microRNA 34a
chr1	9162715	9163215	501	ATAC_826	110.512	49.7037	10	SKBR3_peak_2226c	Intron (ENST00000635687.1/106614088, intron 1 of 1)	1	9151668	9151777	110	2	407040	ENST00000385130.1	-10938	ENSG00000284357	MIR34A	microRNA 34a
chr1	9163893	9164393	501	ATAC_827	139.532	30.2978	12	HCC70_peak_2532c	Intron (ENST00000635687.1/106614088, intron 1 of 1)	1	9151668	9151777	110	2	407040	ENST00000385130.1	-12116	ENSG00000284357	MIR34A	microRNA 34a
chr1	9164911	9165411	501	ATAC_828	43.9636	19.773	10	SKBR3_peak_2229a	Intron (ENST00000635687.1/106614088, intron 1 of 1)	1	9151668	9151777	110	2	407040	ENST00000385130.1	-13134	ENSG00000284357	MIR34A	microRNA 34a
chr1	9180158	9180658	501	ATAC_829	32.021	9.34533	5	MDA-MB-231_peak_1230	Exon (ENST00000635405.2/ENST00000635405.2, exon 2 of 2)	1	9182004	9196284	14281	1	102724571	ENST00000635271.1	-1346	ENSG00000234546	LNCTAM34A	long non coding transcriptional activator of miR34a
chr1	9181451	9181951	501	ATAC_830	100.685	21.8626	11	HCC70_peak_2539c	Promoter	1	9182004	9196284	14281	1	102724571	ENST00000635271.1	-53	ENSG00000234546	LNCTAM34A	long non coding transcriptional activator of miR34a
chr1	9182089	9182589	501	ATAC_831	88.8932	19.3021	6	HCC70_peak_2539e	Promoter	1	9182164	9192089	9926	1	102724571	ENST00000412639.3	0	ENSG00000234546	LNCTAM34A	long non coding transcriptional activator of miR34a
chr1	9193989	9194489	501	ATAC_832	16.5809	7.4574	5	SKBR3_peak_2247	Intron (ENST00000635271.1/102724571, intron 2 of 2)	1	9191038	9192089	1052	1	102724571	ENST00000634966.2	2951	ENSG00000234546	LNCTAM34A	long non coding transcriptional activator of miR34a
chr1	9196143	9196643	501	ATAC_833	51.0118	12.062	4	Hs578T_peak_1567	Exon (ENST00000635271.1/102724571, exon 3 of 3)	1	9191038	9192089	1052	1	102724571	ENST00000634966.2	5105	ENSG00000234546	LNCTAM34A	long non coding transcriptional activator of miR34a
chr1	9196722	9197222	501	ATAC_834	26.9311	7.85985	3	MDA-MB-231_peak_1238b	Exon (ENST00000635405.2/ENST00000635405.2, exon 1 of 2)	1	9191038	9192089	1052	1	102724571	ENST00000634966.2	5684	ENSG00000234546	LNCTAM34A	long non coding transcriptional activator of miR34a
chr1	9201637	9202137	501	ATAC_835	35.5042	10.3619	3	MDA-MB-231_peak_1242a	Distal Intergenic	1	9191038	9192089	1052	1	102724571	ENST00000634966.2	10599	ENSG00000234546	LNCTAM34A	long non coding transcriptional activator of miR34a
chr1	9225203	9225703	501	ATAC_836	28.4663	18.689	5	BT549_peak_2471b	Distal Intergenic	1	9234775	9271337	36563	1	9563	ENST00000377403.6	-9072	ENSG00000049239	H6PD	hexose-6-phosphate dehydrogenase/glucose 1-dehydrogenase
chr1	9233262	9233762	501	ATAC_837	39.7253	7.61152	2	MDA-MB-436_peak_1567	Distal Intergenic	1	9234775	9271337	36563	1	9563	ENST00000377403.6	-1013	ENSG00000049239	H6PD	hexose-6-phosphate dehydrogenase/glucose 1-dehydrogenase
chr1	9234337	9234837	501	ATAC_838	100.685	21.8626	18	HCC70_peak_2560a	Promoter	1	9234775	9271337	36563	1	9563	ENST00000377403.6	0	ENSG00000049239	H6PD	hexose-6-phosphate dehydrogenase/glucose 1-dehydrogenase
chr1	9234998	9235498	501	ATAC_839	17.2785	6.9561	13	HCC1937_peak_1144d	5' UTR	1	9234775	9271337	36563	1	9563	ENST00000377403.6	223	ENSG00000049239	H6PD	hexose-6-phosphate dehydrogenase/glucose 1-dehydrogenase
chr1	9239619	9240119	501	ATAC_840	128.092	37.3837	2	MDA-MB-231_peak_1254	Promoter	1	9239844	9267898	28055	1	9563	ENST00000602477.1	0	ENSG00000049239	H6PD	hexose-6-phosphate dehydrogenase/glucose 1-dehydrogenase
chr1	9244505	9245005	501	ATAC_841	152.213	33.0513	8	HCC70_peak_2565b	5' UTR	1	9239844	9267898	28055	1	9563	ENST00000602477.1	4661	ENSG00000049239	H6PD	hexose-6-phosphate dehydrogenase/glucose 1-dehydrogenase
chr1	9249996	9250496	501	ATAC_842	19.6106	8.8919	3	HCC1143_peak_1562	Intron (ENST00000377403.6/9563, intron 3 of 4)	1	9239844	9267898	28055	1	9563	ENST00000602477.1	10152	ENSG00000049239	H6PD	hexose-6-phosphate dehydrogenase/glucose 1-dehydrogenase
chr1	9267073	9267573	501	ATAC_843	17.6123	11.563	5	BT549_peak_2478	3' UTR	1	9292894	9369532	76639	1	80176	ENST00000328089.11	-25321	ENSG00000171621	SPSB1	splA/ryanodine receptor domain and SOCS box containing 1
chr1	9270416	9270916	501	ATAC_844	89.7219	34.1159	3	HCC1187_peak_4391a	3' UTR	1	9292894	9369532	76639	1	80176	ENST00000328089.11	-21978	ENSG00000171621	SPSB1	splA/ryanodine receptor domain and SOCS box containing 1
chr1	9275523	9276023	501	ATAC_845	136.92	39.9601	11	MDA-MB-231_peak_1261b	Distal Intergenic	1	9292894	9369532	76639	1	80176	ENST00000328089.11	-16871	ENSG00000171621	SPSB1	splA/ryanodine receptor domain and SOCS box containing 1
chr1	9280286	9280786	501	ATAC_846	48.2644	31.6871	9	BT549_peak_2482a	Distal Intergenic	1	9292894	9369532	76639	1	80176	ENST00000328089.11	-12108	ENSG00000171621	SPSB1	splA/ryanodine receptor domain and SOCS box containing 1
chr1	9290083	9290583	501	ATAC_847	89.7534	21.2226	4	Hs578T_peak_1595b	Distal Intergenic	1	9292894	9369532	76639	1	80176	ENST00000328089.11	-2311	ENSG00000171621	SPSB1	splA/ryanodine receptor domain and SOCS box containing 1
chr1	9292075	9292575	501	ATAC_848	27.7723	10.5601	7	HCC1187_peak_4406d	Promoter	1	9292894	9369532	76639	1	80176	ENST00000328089.11	-319	ENSG00000171621	SPSB1	splA/ryanodine receptor domain and SOCS box containing 1
chr1	9292576	9293076	501	ATAC_849	86.9532	18.8809	9	HCC70_peak_2588d	Promoter	1	9292894	9369532	76639	1	80176	ENST00000328089.11	0	ENSG00000171621	SPSB1	splA/ryanodine receptor domain and SOCS box containing 1
chr1	9293690	9294190	501	ATAC_850	26.7493	5.8083	2	HCC70_peak_2588g	Promoter	1	9294528	9356497	61970	1	80176	ENST00000450402.1	-338	ENSG00000171621	SPSB1	splA/ryanodine receptor domain and SOCS box containing 1
chr1	9294319	9294819	501	ATAC_851	44.1311	10.435	2	Hs578T_peak_1598a	Promoter	1	9294528	9356497	61970	1	80176	ENST00000450402.1	0	ENSG00000171621	SPSB1	splA/ryanodine receptor domain and SOCS box containing 1
chr1	9300100	9300600	501	ATAC_852	200.126	43.4551	15	HCC70_peak_2592b	Intron (ENST00000328089.11/80176, intron 1 of 2)	1	9294528	9356497	61970	1	80176	ENST00000450402.1	5572	ENSG00000171621	SPSB1	splA/ryanodine receptor domain and SOCS box containing 1
chr1	9302968	9303468	501	ATAC_853	193.667	45.7935	14	Hs578T_peak_1602b	Intron (ENST00000328089.11/80176, intron 1 of 2)	1	9294528	9356497	61970	1	80176	ENST00000450402.1	8440	ENSG00000171621	SPSB1	splA/ryanodine receptor domain and SOCS box containing 1
chr1	9312103	9312603	501	ATAC_854	25.1581	11.3151	2	SKBR3_peak_2302	Intron (ENST00000328089.11/80176, intron 1 of 2)	1	9294528	9356497	61970	1	80176	ENST00000450402.1	17575	ENSG00000171621	SPSB1	splA/ryanodine receptor domain and SOCS box containing 1
chr1	9317835	9318335	501	ATAC_855	18.9081	7.46419	3	DU4475_peak_1982	Intron (ENST00000328089.11/80176, intron 1 of 2)	1	9294528	9356497	61970	1	80176	ENST00000450402.1	23307	ENSG00000171621	SPSB1	splA/ryanodine receptor domain and SOCS box containing 1
chr1	9321279	9321779	501	ATAC_856	93.7988	27.3752	4	MDA-MB-231_peak_1281b	Intron (ENST00000328089.11/80176, intron 1 of 2)	1	9294528	9356497	61970	1	80176	ENST00000450402.1	26751	ENSG00000171621	SPSB1	splA/ryanodine receptor domain and SOCS box containing 1
chr1	9331601	9332101	501	ATAC_857	45.9386	20.6613	4	SKBR3_peak_2312	Intron (ENST00000328089.11/80176, intron 1 of 2)	1	9351431	9367863	16433	1	80176	ENST00000357898.3	-19330	ENSG00000171621	SPSB1	splA/ryanodine receptor domain and SOCS box containing 1
chr1	9338767	9339267	501	ATAC_858	35.2218	10.0294	4	YMB1_peak_982	Intron (ENST00000328089.11/80176, intron 1 of 2)	1	9351431	9367863	16433	1	80176	ENST00000357898.3	-12164	ENSG00000171621	SPSB1	splA/ryanodine receptor domain and SOCS box containing 1
chr1	9342166	9342666	501	ATAC_859	45.7385	17.3916	3	HCC1187_peak_4459a	Intron (ENST00000328089.11/80176, intron 1 of 2)	1	9351431	9367863	16433	1	80176	ENST00000357898.3	-8765	ENSG00000171621	SPSB1	splA/ryanodine receptor domain and SOCS box containing 1
chr1	9345453	9345953	501	ATAC_860	39.1263	15.4456	12	DU4475_peak_1995b	Intron (ENST00000328089.11/80176, intron 1 of 2)	1	9351431	9367863	16433	1	80176	ENST00000357898.3	-5478	ENSG00000171621	SPSB1	splA/ryanodine receptor domain and SOCS box containing 1
chr1	9346113	9346613	501	ATAC_861	72.5045	32.8752	12	HCC1143_peak_1599b	Intron (ENST00000328089.11/80176, intron 1 of 2)	1	9351431	9367863	16433	1	80176	ENST00000357898.3	-4818	ENSG00000171621	SPSB1	splA/ryanodine receptor domain and SOCS box containing 1
chr1	9350147	9350647	501	ATAC_862	40.7648	9.63904	3	Hs578T_peak_1612a	Promoter	1	9351431	9367863	16433	1	80176	ENST00000357898.3	-784	ENSG00000171621	SPSB1	splA/ryanodine receptor domain and SOCS box containing 1
chr1	9376724	9377224	501	ATAC_863	37.2706	10.8774	2	MDA-MB-231_peak_1287a	Distal Intergenic	1	9355707	9367575	11869	1	80176	ENST00000377399.2	21017	ENSG00000171621	SPSB1	splA/ryanodine receptor domain and SOCS box containing 1
chr1	9384618	9385118	501	ATAC_864	17.8517	8.09437	3	HCC1143_peak_1600a	Distal Intergenic	1	9355707	9367575	11869	1	80176	ENST00000377399.2	28911	ENSG00000171621	SPSB1	splA/ryanodine receptor domain and SOCS box containing 1
chr1	9388752	9389252	501	ATAC_865	44.4695	13.661	3	MDA-MB-157_peak_1400b	Distal Intergenic	1	9355707	9367575	11869	1	80176	ENST00000377399.2	33045	ENSG00000171621	SPSB1	splA/ryanodine receptor domain and SOCS box containing 1
chr1	9398042	9398542	501	ATAC_866	26.9311	7.85985	2	MDA-MB-231_peak_1291	Distal Intergenic	1	9426975	9428916	1942	2	100506022	ENST00000641507.1	30374	ENSG00000284693	LINC02606	long intergenic non-protein coding RNA 2606
chr1	9399863	9400363	501	ATAC_867	63.4479	18.5173	3	MDA-MB-231_peak_1293a	Distal Intergenic	1	9426975	9428916	1942	2	100506022	ENST00000641507.1	28553	ENSG00000284693	LINC02606	long intergenic non-protein coding RNA 2606
chr1	9400574	9401074	501	ATAC_868	50.049	14.6068	4	MDA-MB-231_peak_1293c	Distal Intergenic	1	9426975	9428916	1942	2	100506022	ENST00000641507.1	27842	ENSG00000284693	LINC02606	long intergenic non-protein coding RNA 2606
chr1	9401738	9402238	501	ATAC_869	51.928	15.1552	3	MDA-MB-231_peak_1295b	Distal Intergenic	1	9426975	9428916	1942	2	100506022	ENST00000641507.1	26678	ENSG00000284693	LINC02606	long intergenic non-protein coding RNA 2606
chr1	9413036	9413536	501	ATAC_870	109.594	33.6672	10	MDA-MB-157_peak_1412b	Distal Intergenic	1	9426975	9428916	1942	2	100506022	ENST00000641507.1	15380	ENSG00000284693	LINC02606	long intergenic non-protein coding RNA 2606
chr1	9413585	9414085	501	ATAC_871	83.528	25.6597	6	MDA-MB-157_peak_1412e	Distal Intergenic	1	9426975	9428916	1942	2	100506022	ENST00000641507.1	14831	ENSG00000284693	LINC02606	long intergenic non-protein coding RNA 2606
chr1	9428802	9429302	501	ATAC_872	87.4577	26.8669	21	MDA-MB-157_peak_1415a	Promoter	1	9425094	9429075	3982	2	100506022	ENST00000641325.1	0	ENSG00000284693	LINC02606	long intergenic non-protein coding RNA 2606
chr1	9437963	9438463	501	ATAC_873	24.5886	7.5536	4	MDA-MB-157_peak_1418a	Intron (ENST00000641940.1/100506022, intron 1 of 1)	1	9426649	9440564	13916	2	100506022	ENST00000641940.1	2101	ENSG00000284693	LINC02606	long intergenic non-protein coding RNA 2606
chr1	9438511	9439011	501	ATAC_874	75.7653	23.275	5	MDA-MB-157_peak_1418b	Intron (ENST00000641940.1/100506022, intron 1 of 1)	1	9426649	9440564	13916	2	100506022	ENST00000641940.1	1553	ENSG00000284693	LINC02606	long intergenic non-protein coding RNA 2606
chr1	9441336	9441836	501	ATAC_875	26.074	9.91438	2	HCC1187_peak_4532b	Promoter	1	9426649	9440564	13916	2	100506022	ENST00000641940.1	-772	ENSG00000284693	LINC02606	long intergenic non-protein coding RNA 2606
chr1	9444043	9444543	501	ATAC_876	34.6213	15.6981	5	HCC1143_peak_1607b	Distal Intergenic	1	9426649	9440564	13916	2	100506022	ENST00000641940.1	-3479	ENSG00000284693	LINC02606	long intergenic non-protein coding RNA 2606
chr1	9449172	9449672	501	ATAC_877	42.7302	13.1267	3	MDA-MB-157_peak_1428	Distal Intergenic	1	9426649	9440564	13916	2	100506022	ENST00000641940.1	-8608	ENSG00000284693	LINC02606	long intergenic non-protein coding RNA 2606
chr1	9450192	9450692	501	ATAC_878	99.1705	44.6028	5	SKBR3_peak_2354b	Distal Intergenic	1	9426649	9440564	13916	2	100506022	ENST00000641940.1	-9628	ENSG00000284693	LINC02606	long intergenic non-protein coding RNA 2606
chr1	9452601	9453101	501	ATAC_879	79.2718	35.6532	4	SKBR3_peak_2356	Distal Intergenic	1	9426649	9440564	13916	2	100506022	ENST00000641940.1	-12037	ENSG00000284693	LINC02606	long intergenic non-protein coding RNA 2606
chr1	9465524	9466024	501	ATAC_880	62.1985	17.7111	2	YMB1_peak_1002	Distal Intergenic	1	9426649	9440564	13916	2	100506022	ENST00000641940.1	-24960	ENSG00000284693	LINC02606	long intergenic non-protein coding RNA 2606
chr1	9466965	9467465	501	ATAC_881	54.7386	15.5869	3	YMB1_peak_1005	Distal Intergenic	1	9426649	9440564	13916	2	100506022	ENST00000641940.1	-26401	ENSG00000284693	LINC02606	long intergenic non-protein coding RNA 2606
chr1	9472353	9472853	501	ATAC_882	85.5058	24.3478	5	YMB1_peak_1007c	Distal Intergenic	1	9426649	9440564	13916	2	100506022	ENST00000641940.1	-31789	ENSG00000284693	LINC02606	long intergenic non-protein coding RNA 2606
chr1	9473018	9473518	501	ATAC_883	198.069	46.8344	20	Hs578T_peak_1639	Distal Intergenic	1	9426649	9440564	13916	2	100506022	ENST00000641940.1	-32454	ENSG00000284693	LINC02606	long intergenic non-protein coding RNA 2606
chr1	9476835	9477335	501	ATAC_884	108.682	23.599	17	HCC70_peak_2661	Distal Intergenic	1	9426649	9440564	13916	2	100506022	ENST00000641940.1	-36271	ENSG00000284693	LINC02606	long intergenic non-protein coding RNA 2606
chr1	9490991	9491491	501	ATAC_885	66.2568	20.354	13	MDA-MB-157_peak_1441	Distal Intergenic	1	9539465	9585173	45709	1	84275	ENST00000302692.7	-47974	ENSG00000171612	SLC25A33	solute carrier family 25 member 33
chr1	9495099	9495599	501	ATAC_886	19.9293	8.96338	7	SKBR3_peak_2374b	Distal Intergenic	1	9539465	9585173	45709	1	84275	ENST00000302692.7	-43866	ENSG00000171612	SLC25A33	solute carrier family 25 member 33
chr1	9529112	9529612	501	ATAC_887	29.4908	11.2136	2	HCC1187_peak_4581b	Distal Intergenic	1	9539465	9585173	45709	1	84275	ENST00000302692.7	-9853	ENSG00000171612	SLC25A33	solute carrier family 25 member 33
chr1	9538004	9538504	501	ATAC_888	36.2213	16.2908	7	SKBR3_peak_2380b	Promoter	1	9539465	9585173	45709	1	84275	ENST00000302692.7	-961	ENSG00000171612	SLC25A33	solute carrier family 25 member 33
chr1	9539030	9539530	501	ATAC_889	171.425	52.6616	22	MDA-MB-157_peak_1458a	Promoter	1	9539465	9585173	45709	1	84275	ENST00000302692.7	0	ENSG00000171612	SLC25A33	solute carrier family 25 member 33
chr1	9539894	9540394	501	ATAC_890	70.033	21.5141	13	MDA-MB-157_peak_1458c	Intron (ENST00000302692.7/84275, intron 1 of 6)	1	9539465	9585173	45709	1	84275	ENST00000302692.7	429	ENSG00000171612	SLC25A33	solute carrier family 25 member 33
chr1	9555310	9555810	501	ATAC_891	55.2543	11.9978	3	HCC70_peak_2682b	Intron (ENST00000302692.7/84275, intron 2 of 6)	1	9539465	9585173	45709	1	84275	ENST00000302692.7	15845	ENSG00000171612	SLC25A33	solute carrier family 25 member 33
chr1	9561413	9561913	501	ATAC_892	58.8208	18.0697	9	MDA-MB-157_peak_1463b	Intron (ENST00000302692.7/84275, intron 2 of 6)	1	9539465	9585173	45709	1	84275	ENST00000302692.7	21948	ENSG00000171612	SLC25A33	solute carrier family 25 member 33
chr1	9588261	9588761	501	ATAC_893	81.575	25.0598	15	MDA-MB-157_peak_1466c	Promoter	1	9588911	9614877	25967	1	199953	ENST00000340381.11	-150	ENSG00000188807	TMEM201	transmembrane protein 201
chr1	9589139	9589639	501	ATAC_894	14.2308	9.34296	5	BT549_peak_2549a	Intron (ENST00000340381.11/199953, intron 1 of 10)	1	9588922	9604954	16033	1	199953	ENST00000340305.9	217	ENSG00000188807	TMEM201	transmembrane protein 201
chr1	9589906	9590406	501	ATAC_895	7.9535	5.22172	3	BT549_peak_2550	Intron (ENST00000340381.11/199953, intron 1 of 10)	1	9588922	9604954	16033	1	199953	ENST00000340305.9	984	ENSG00000188807	TMEM201	transmembrane protein 201
chr1	9593334	9593834	501	ATAC_896	63.5559	25.0894	3	DU4475_peak_2045a	Intron (ENST00000340381.11/199953, intron 1 of 10)	1	9596897	9614873	17977	1	199953	ENST00000416541.5	-3063	ENSG00000188807	TMEM201	transmembrane protein 201
chr1	9615524	9616024	501	ATAC_897	22.9205	15.048	5	BT549_peak_2566	Distal Intergenic	1	9607728	9613247	5520	1	199953	ENST00000508400.1	7796	ENSG00000188807	TMEM201	transmembrane protein 201
chr1	9626937	9627437	501	ATAC_898	42.7302	13.1267	17	MDA-MB-157_peak_1484a	Distal Intergenic	1	9607728	9613247	5520	1	199953	ENST00000508400.1	19209	ENSG00000188807	TMEM201	transmembrane protein 201
chr1	9651481	9651981	501	ATAC_899	37.5942	11.5489	5	MDA-MB-157_peak_1492a	Promoter	1	9651731	9729114	77384	1	5293	ENST00000377346.9	0	ENSG00000171608	PIK3CD	phosphatidylinositol-4,5-bisphosphate 3-kinase catalytic subunit delta
chr1	9659282	9659782	501	ATAC_900	12.5951	8.26908	4	BT549_peak_2586	Intron (ENST00000377346.9/5293, intron 1 of 23)	1	9652610	9654586	1977	2	644997	ENST00000377320.3	-4696	ENSG00000179840	PIK3CD-AS1	PIK3CD antisense RNA 1
chr1	9671240	9671740	501	ATAC_901	43.2876	12.1047	7	HCC1954_peak_1204	Intron (ENST00000377346.9/5293, intron 1 of 23)	1	9672426	9687555	15130	2	101929074	ENST00000415330.2	15815	ENSG00000231789	PIK3CD-AS2	PIK3CD antisense RNA 2
chr1	9681162	9681662	501	ATAC_902	51.7078	11.2278	2	HCC70_peak_2737	Intron (ENST00000377346.9/5293, intron 1 of 23)	1	9672426	9687555	15130	2	101929074	ENST00000415330.2	5893	ENSG00000231789	PIK3CD-AS2	PIK3CD antisense RNA 2
chr1	9687398	9687898	501	ATAC_903	30.3611	19.933	10	BT549_peak_2595b	Promoter	1	9672426	9687555	15130	2	101929074	ENST00000415330.2	0	ENSG00000231789	PIK3CD-AS2	PIK3CD antisense RNA 2
chr1	9688223	9688723	501	ATAC_904	15.9042	10.4416	6	BT549_peak_2595d	Promoter	1	9688176	9691946	3771	1	5293	ENST00000484851.1	47	ENSG00000171608	PIK3CD	phosphatidylinositol-4,5-bisphosphate 3-kinase catalytic subunit delta
chr1	9689293	9689793	501	ATAC_905	44.1676	28.9974	14	BT549_peak_2595e	Intron (ENST00000377346.9/5293, intron 1 of 23)	1	9688176	9691946	3771	1	5293	ENST00000484851.1	1117	ENSG00000171608	PIK3CD	phosphatidylinositol-4,5-bisphosphate 3-kinase catalytic subunit delta
chr1	9690024	9690524	501	ATAC_906	15.9042	10.4416	2	BT549_peak_2596b	Intron (ENST00000377346.9/5293, intron 1 of 23)	1	9688176	9691946	3771	1	5293	ENST00000484851.1	1848	ENSG00000171608	PIK3CD	phosphatidylinositol-4,5-bisphosphate 3-kinase catalytic subunit delta
chr1	9700259	9700759	501	ATAC_907	184.91	43.7229	5	Hs578T_peak_1679	Intron (ENST00000377346.9/5293, intron 2 of 23)	1	9710198	9727227	17030	1	5293	ENST00000543390.2	-9439	ENSG00000171608	PIK3CD	phosphatidylinositol-4,5-bisphosphate 3-kinase catalytic subunit delta
chr1	9701663	9702163	501	ATAC_908	56.0255	25.198	6	SKBR3_peak_2434b	Intron (ENST00000377346.9/5293, intron 2 of 23)	1	9710198	9727227	17030	1	5293	ENST00000543390.2	-8035	ENSG00000171608	PIK3CD	phosphatidylinositol-4,5-bisphosphate 3-kinase catalytic subunit delta
chr1	9702168	9702668	501	ATAC_909	22.2061	6.3232	4	YMB1_peak_1040	Intron (ENST00000377346.9/5293, intron 2 of 23)	1	9710198	9727227	17030	1	5293	ENST00000543390.2	-7530	ENSG00000171608	PIK3CD	phosphatidylinositol-4,5-bisphosphate 3-kinase catalytic subunit delta
chr1	9719067	9719567	501	ATAC_910	82.8926	54.4216	18	BT549_peak_2606	Intron (ENST00000377346.9/5293, intron 9 of 23)	1	9716276	9717581	1306	1	5293	ENST00000479223.1	2791	ENSG00000171608	PIK3CD	phosphatidylinositol-4,5-bisphosphate 3-kinase catalytic subunit delta
chr1	9724939	9725439	501	ATAC_911	94.7573	20.5755	17	HCC70_peak_2755c	Intron (ENST00000377346.9/5293, intron 23 of 23)	1	9729028	9733486	4459	2	22883	ENST00000477264.1	8047	ENSG00000171603	CLSTN1	calsyntenin 1
chr1	9755388	9755888	501	ATAC_912	83.3533	17.2885	6	MDA-MB-453_peak_981	Intron (ENST00000377298.8/22883, intron 3 of 18)	1	9729028	9751581	22554	2	22883	ENST00000435891.5	-3807	ENSG00000171603	CLSTN1	calsyntenin 1
chr1	9765765	9766265	501	ATAC_913	34.196	8.08581	3	Hs578T_peak_1691a	Intron (ENST00000377298.8/22883, intron 2 of 18)	1	9729028	9751581	22554	2	22883	ENST00000435891.5	-14184	ENSG00000171603	CLSTN1	calsyntenin 1
chr1	9766749	9767249	501	ATAC_914	195.866	46.3135	12	Hs578T_peak_1693	Intron (ENST00000377298.8/22883, intron 2 of 18)	1	9729028	9751581	22554	2	22883	ENST00000435891.5	-15168	ENSG00000171603	CLSTN1	calsyntenin 1
chr1	9792351	9792851	501	ATAC_915	47.9865	14.7414	4	MDA-MB-157_peak_1545b	Intron (ENST00000377298.8/22883, intron 1 of 18)	1	9729027	9823669	94643	2	22883	ENST00000650348.1	30818	ENSG00000171603	CLSTN1	calsyntenin 1
chr1	9823147	9823647	501	ATAC_916	14.2308	9.34296	5	BT549_peak_2641b	Promoter	1	9729027	9823669	94643	2	22883	ENST00000650348.1	22	ENSG00000171603	CLSTN1	calsyntenin 1
chr1	9824039	9824539	501	ATAC_917	77.3691	16.7998	16	HCC70_peak_2773c	Promoter	1	9729026	9824526	95501	2	22883	ENST00000377298.8	0	ENSG00000171603	CLSTN1	calsyntenin 1
chr1	9825338	9825838	501	ATAC_918	243.044	52.7742	22	HCC70_peak_2773g	Promoter	1	9729026	9824526	95501	2	22883	ENST00000377298.8	-812	ENSG00000171603	CLSTN1	calsyntenin 1
chr1	9835530	9836030	501	ATAC_919	28.6662	11.3163	5	DU4475_peak_2088c	Distal Intergenic	1	9729026	9824526	95501	2	22883	ENST00000377298.8	-11004	ENSG00000171603	CLSTN1	calsyntenin 1
chr1	9836386	9836886	501	ATAC_920	233.903	50.7893	11	HCC70_peak_2778c	Distal Intergenic	1	9729026	9824526	95501	2	22883	ENST00000377298.8	-11860	ENSG00000171603	CLSTN1	calsyntenin 1
chr1	9839945	9840445	501	ATAC_921	38.3569	14.5848	3	HCC1187_peak_4719	Distal Intergenic	1	9729026	9824526	95501	2	22883	ENST00000377298.8	-15419	ENSG00000171603	CLSTN1	calsyntenin 1
chr1	9842367	9842867	501	ATAC_922	17.0947	5.25148	3	MDA-MB-157_peak_1558	Distal Intergenic	1	9729026	9824526	95501	2	22883	ENST00000377298.8	-17841	ENSG00000171603	CLSTN1	calsyntenin 1
chr1	9842913	9843413	501	ATAC_923	171.559	37.2521	9	HCC70_peak_2782d	Distal Intergenic	1	9729026	9824526	95501	2	22883	ENST00000377298.8	-18387	ENSG00000171603	CLSTN1	calsyntenin 1
chr1	9843482	9843982	501	ATAC_924	327.543	71.1222	18	HCC70_peak_2782f	Distal Intergenic	1	9729026	9824526	95501	2	22883	ENST00000377298.8	-18956	ENSG00000171603	CLSTN1	calsyntenin 1
chr1	9844055	9844555	501	ATAC_925	26.7493	5.8083	3	HCC70_peak_2782h	Distal Intergenic	1	9729026	9824526	95501	2	22883	ENST00000377298.8	-19529	ENSG00000171603	CLSTN1	calsyntenin 1
chr1	9852366	9852866	501	ATAC_926	66.2568	20.354	3	MDA-MB-157_peak_1564a	Intron (ENST00000377263.6/56998, intron 5 of 5)	1	9850659	9878176	27518	2	56998	ENST00000377256.1	25310	ENSG00000178585	CTNNBIP1	catenin beta interacting protein 1
chr1	9867417	9867917	501	ATAC_927	106.673	23.1628	14	HCC70_peak_2792b	Intron (ENST00000377263.6/56998, intron 5 of 5)	1	9850659	9878176	27518	2	56998	ENST00000377256.1	10259	ENSG00000178585	CTNNBIP1	catenin beta interacting protein 1
chr1	9874801	9875301	501	ATAC_928	46.2217	14.1993	8	MDA-MB-157_peak_1579	Intron (ENST00000377263.6/56998, intron 3 of 5)	1	9850659	9878176	27518	2	56998	ENST00000377256.1	2875	ENSG00000178585	CTNNBIP1	catenin beta interacting protein 1
chr1	9878031	9878531	501	ATAC_929	93.7571	35.063	15	HCC1806_peak_1732b	Promoter	1	9850659	9878176	27518	2	56998	ENST00000377256.1	0	ENSG00000178585	CTNNBIP1	catenin beta interacting protein 1
chr1	9881716	9882216	501	ATAC_930	132.494	38.6684	7	MDA-MB-231_peak_1368a	Intron (ENST00000377263.6/56998, intron 2 of 5)	1	9850659	9878176	27518	2	56998	ENST00000377256.1	-3540	ENSG00000178585	CTNNBIP1	catenin beta interacting protein 1
chr1	9882224	9882724	501	ATAC_931	22.0232	6.42747	3	MDA-MB-231_peak_1368b	Intron (ENST00000377263.6/56998, intron 2 of 5)	1	9850659	9878176	27518	2	56998	ENST00000377256.1	-4048	ENSG00000178585	CTNNBIP1	catenin beta interacting protein 1
chr1	9885979	9886479	501	ATAC_932	46.329	13.5211	2	MDA-MB-231_peak_1372	Intron (ENST00000377263.6/56998, intron 1 of 5)	1	9850450	9893237	42788	2	56998	ENST00000377258.5	6758	ENSG00000178585	CTNNBIP1	catenin beta interacting protein 1
chr1	9890362	9890862	501	ATAC_933	123.532	39.8689	15	HCC1395_peak_985b	Intron (ENST00000377263.6/56998, intron 1 of 5)	1	9850450	9893237	42788	2	56998	ENST00000377258.5	2375	ENSG00000178585	CTNNBIP1	catenin beta interacting protein 1
chr1	9891032	9891532	501	ATAC_934	19.9394	8.08608	6	BT474_peak_1815	Intron (ENST00000377263.6/56998, intron 1 of 5)	1	9850450	9893237	42788	2	56998	ENST00000377258.5	1705	ENSG00000178585	CTNNBIP1	catenin beta interacting protein 1
chr1	9892471	9892971	501	ATAC_935	81.179	17.6271	7	HCC70_peak_2808a	Intron (ENST00000377263.6/56998, intron 1 of 5)	1	9850450	9893237	42788	2	56998	ENST00000377258.5	266	ENSG00000178585	CTNNBIP1	catenin beta interacting protein 1
chr1	9893102	9893602	501	ATAC_936	150.087	32.5897	17	HCC70_peak_2808b	Promoter	1	9850450	9893237	42788	2	56998	ENST00000377258.5	0	ENSG00000178585	CTNNBIP1	catenin beta interacting protein 1
chr1	9894103	9894603	501	ATAC_937	143.739	31.2113	12	HCC70_peak_2809	Promoter	1	9850450	9893237	42788	2	56998	ENST00000377258.5	-866	ENSG00000178585	CTNNBIP1	catenin beta interacting protein 1
chr1	9898828	9899328	501	ATAC_938	21.1224	13.8675	2	BT549_peak_2669	Intron (ENST00000377263.6/56998, intron 1 of 5)	1	9850450	9893237	42788	2	56998	ENST00000377258.5	-5591	ENSG00000178585	CTNNBIP1	catenin beta interacting protein 1
chr1	9900275	9900775	501	ATAC_939	95.8896	27.9854	11	MDA-MB-231_peak_1381a	Exon (ENST00000648956.1/ENST00000648956.1, exon 1 of 3)	1	9850450	9893237	42788	2	56998	ENST00000377258.5	-7038	ENSG00000178585	CTNNBIP1	catenin beta interacting protein 1
chr1	9904958	9905458	501	ATAC_940	22.0232	6.42747	2	MDA-MB-231_peak_1383b	Intron (ENST00000648956.1/ENST00000648956.1, intron 2 of 2)	1	9848276	9910269	61994	2	56998	ENST00000377263.6	4811	ENSG00000178585	CTNNBIP1	catenin beta interacting protein 1
chr1	9909127	9909627	501	ATAC_941	27.7348	8.52011	5	MDA-MB-157_peak_1603	Intron (ENST00000377263.6/56998, intron 1 of 5)	1	9848276	9910269	61994	2	56998	ENST00000377263.6	642	ENSG00000178585	CTNNBIP1	catenin beta interacting protein 1
chr1	9910342	9910842	501	ATAC_942	364.307	111.915	23	MDA-MB-157_peak_1604c	Promoter	1	9850109	9910336	60228	2	56998	ENST00000400904.7	-6	ENSG00000178585	CTNNBIP1	catenin beta interacting protein 1
chr1	9910904	9911404	501	ATAC_943	52.6262	16.9847	12	HCC1395_peak_993e	Promoter	1	9850109	9910336	60228	2	56998	ENST00000400904.7	-568	ENSG00000178585	CTNNBIP1	catenin beta interacting protein 1
chr1	9942319	9942819	501	ATAC_944	24.7447	16.2457	8	BT549_peak_2681	Promoter	1	9929720	9942768	13049	2	84328	ENST00000400903.6	0	ENSG00000162441	LZIC	leucine zipper and CTNNBIP1 domain containing
chr1	9943142	9943642	501	ATAC_945	164.83	50.6357	23	MDA-MB-157_peak_1607c	Promoter	1	9943428	9981766	38339	1	64802	ENST00000403197.5	0	ENSG00000173614	NMNAT1	nicotinamide nucleotide adenylyltransferase 1
chr1	9950285	9950785	501	ATAC_946	178.089	38.67	20	HCC70_peak_2823	Exon (ENST00000636827.2/113391335, exon 5 of 5)	1	9943488	9972503	29016	1	64802	ENST00000492735.1	6797	ENSG00000173614	NMNAT1	nicotinamide nucleotide adenylyltransferase 1
chr1	10018456	10018956	501	ATAC_947	17.2785	6.9561	3	HCC1937_peak_1260	Distal Intergenic	1	10032832	10180367	147536	1	10277	ENST00000253251.12	-13876	ENSG00000130939	UBE4B	ubiquitination factor E4B
chr1	10032482	10032982	501	ATAC_948	126.191	38.7658	22	MDA-MB-157_peak_1627a	Promoter	1	10032832	10180367	147536	1	10277	ENST00000253251.12	0	ENSG00000130939	UBE4B	ubiquitination factor E4B
chr1	10033167	10033667	501	ATAC_949	81.575	25.0598	17	MDA-MB-157_peak_1627c	Promoter	1	10033274	10073118	39845	1	10277	ENST00000377153.5	0	ENSG00000130939	UBE4B	ubiquitination factor E4B
chr1	10034361	10034861	501	ATAC_950	21.1224	13.8675	4	BT549_peak_2696	Intron (ENST00000253251.12/10277, intron 1 of 26)	1	10033274	10073118	39845	1	10277	ENST00000377153.5	1087	ENSG00000130939	UBE4B	ubiquitination factor E4B
chr1	10035234	10035734	501	ATAC_951	7.9535	5.22172	2	BT549_peak_2698	Intron (ENST00000253251.12/10277, intron 1 of 26)	1	10033274	10073118	39845	1	10277	ENST00000377153.5	1960	ENSG00000130939	UBE4B	ubiquitination factor E4B
chr1	10043535	10044035	501	ATAC_952	28.8183	13.0669	3	HCC1143_peak_1707	Intron (ENST00000253251.12/10277, intron 1 of 26)	1	10033274	10073118	39845	1	10277	ENST00000377153.5	10261	ENSG00000130939	UBE4B	ubiquitination factor E4B
chr1	10055646	10056146	501	ATAC_953	52.7609	12.4756	3	Hs578T_peak_1734	Intron (ENST00000253251.12/10277, intron 1 of 26)	1	10033274	10073118	39845	1	10277	ENST00000377153.5	22372	ENSG00000130939	UBE4B	ubiquitination factor E4B
chr1	10057271	10057771	501	ATAC_954	27.8855	8.99982	2	HCC1395_peak_1012	Intron (ENST00000253251.12/10277, intron 1 of 26)	1	10033274	10073118	39845	1	10277	ENST00000377153.5	23997	ENSG00000130939	UBE4B	ubiquitination factor E4B
chr1	10066592	10067092	501	ATAC_955	50.7685	16.3851	2	HCC1395_peak_1016	Intron (ENST00000253251.12/10277, intron 1 of 26)	1	10033274	10073118	39845	1	10277	ENST00000377153.5	33318	ENSG00000130939	UBE4B	ubiquitination factor E4B
chr1	10074312	10074812	501	ATAC_956	138.883	42.6648	9	MDA-MB-157_peak_1637b	Intron (ENST00000253251.12/10277, intron 2 of 26)	1	10100861	10103185	2325	1	10277	ENST00000462658.1	-26049	ENSG00000130939	UBE4B	ubiquitination factor E4B
chr1	10108222	10108722	501	ATAC_957	100.094	29.2125	11	MDA-MB-231_peak_1410	Intron (ENST00000253251.12/10277, intron 6 of 26)	1	10100861	10103185	2325	1	10277	ENST00000462658.1	7361	ENSG00000130939	UBE4B	ubiquitination factor E4B
chr1	10209627	10210127	501	ATAC_958	64.383	19.7784	8	MDA-MB-157_peak_1650a	Promoter	1	10210805	10308597	97793	1	23095	ENST00000377093.8	-678	ENSG00000054523	KIF1B	kinesin family member 1B
chr1	10210142	10210642	501	ATAC_959	101.194	66.437	23	BT549_peak_2718c	Promoter	1	10210805	10308597	97793	1	23095	ENST00000377093.8	-163	ENSG00000054523	KIF1B	kinesin family member 1B
chr1	10210781	10211281	501	ATAC_960	14.2308	9.34296	8	BT549_peak_2718e	Promoter	1	10210805	10308597	97793	1	23095	ENST00000377093.8	0	ENSG00000054523	KIF1B	kinesin family member 1B
chr1	10211308	10211808	501	ATAC_961	112.719	24.4756	19	HCC70_peak_2859e	Promoter	1	10211616	10381603	169988	1	23095	ENST00000377086.5	0	ENSG00000054523	KIF1B	kinesin family member 1B
chr1	10242085	10242585	501	ATAC_962	19.8724	7.14835	2	MCF7_peak_2000	Intron (ENST00000377093.8/23095, intron 2 of 20)	1	10232329	10381596	149268	1	23095	ENST00000622724.3	9756	ENSG00000054523	KIF1B	kinesin family member 1B
chr1	10253676	10254176	501	ATAC_963	16.5896	6.72762	5	BT474_peak_1861	Intron (ENST00000377093.8/23095, intron 2 of 20)	1	10232329	10381596	149268	1	23095	ENST00000622724.3	21347	ENSG00000054523	KIF1B	kinesin family member 1B
chr1	10337979	10338479	501	ATAC_964	35.911	11.0318	8	MDA-MB-157_peak_1667	Intron (ENST00000263934.10/23095, intron 29 of 46)	1	10344775	10361825	17051	1	23095	ENST00000465635.5	-6296	ENSG00000054523	KIF1B	kinesin family member 1B
chr1	10377331	10377831	501	ATAC_965	44.4695	13.661	5	MDA-MB-157_peak_1671b	3' UTR	1	10365166	10368502	3337	1	23095	ENST00000470616.1	12165	ENSG00000054523	KIF1B	kinesin family member 1B
chr1	10378438	10378938	501	ATAC_966	81.3721	30.9409	3	HCC1187_peak_4868	3' UTR	1	10365166	10368502	3337	1	23095	ENST00000470616.1	13272	ENSG00000054523	KIF1B	kinesin family member 1B
chr1	10380534	10381034	501	ATAC_967	86.9532	18.8809	3	HCC70_peak_2876a	3' UTR	1	10365166	10368502	3337	1	23095	ENST00000470616.1	15368	ENSG00000054523	KIF1B	kinesin family member 1B
chr1	10386674	10387174	501	ATAC_968	28.5657	8.13411	3	YMB1_peak_1093	Exon (ENST00000641117.1/ENST00000641117.1, exon 1 of 2)	1	10398592	10411552	12961	1	5226	ENST00000491493.5	-11418	ENSG00000142657	PGD	phosphogluconate dehydrogenase
chr1	10387478	10387978	501	ATAC_969	51.7078	11.2278	6	HCC70_peak_2879b	Distal Intergenic	1	10398592	10411552	12961	1	5226	ENST00000491493.5	-10614	ENSG00000142657	PGD	phosphogluconate dehydrogenase
chr1	10388035	10388535	501	ATAC_970	34.7057	7.53594	3	HCC70_peak_2879d	Distal Intergenic	1	10398592	10411552	12961	1	5226	ENST00000491493.5	-10057	ENSG00000142657	PGD	phosphogluconate dehydrogenase
chr1	10398663	10399163	501	ATAC_971	344.609	105.864	23	MDA-MB-157_peak_1681b	Promoter	1	10399044	10400008	965	1	5226	ENST00000487775.1	0	ENSG00000142657	PGD	phosphogluconate dehydrogenase
chr1	10399579	10400079	501	ATAC_972	24.7447	16.2457	6	BT549_peak_2745d	Promoter	1	10399632	10413251	13620	1	5226	ENST00000460189.1	0	ENSG00000142657	PGD	phosphogluconate dehydrogenase
chr1	10415027	10415527	501	ATAC_973	261.486	56.7787	9	HCC70_peak_2890b	Promoter	1	10415292	10419830	4539	1	5226	ENST00000498356.1	0	ENSG00000142657	PGD	phosphogluconate dehydrogenase
chr1	10427970	10428470	501	ATAC_974	14.2308	9.34296	6	BT549_peak_2755	Distal Intergenic	1	10430102	10452153	22052	1	100526739	ENST00000400900.6	-1632	ENSG00000251503	CENPS-CORT	CENPS-CORT readthrough
chr1	10430516	10431016	501	ATAC_975	77.6935	23.8674	16	MDA-MB-157_peak_1690b	Promoter	1	10430804	10452003	21200	1	100526739	ENST00000602296.6	0	ENSG00000251503	CENPS-CORT	CENPS-CORT readthrough
chr1	10459040	10459540	501	ATAC_976	94.7573	20.5755	11	HCC70_peak_2908b	3' UTR	1	10449719	10451902	2184	1	1325	ENST00000377049.3	9321	ENSG00000241563	CORT	cortistatin
chr1	10472341	10472841	501	ATAC_977	114.959	37.1021	19	HCC1395_peak_1046	Promoter	1	10456522	10472529	16008	2	1676	ENST00000377038.8	0	ENSG00000160049	DFFA	DNA fragmentation factor subunit alpha
chr1	10474632	10475132	501	ATAC_978	105.507	32.4117	21	MDA-MB-157_peak_1696a	Promoter	1	10474950	10630758	155809	1	5195	ENST00000356607.9	0	ENSG00000142655	PEX14	peroxisomal biogenesis factor 14
chr1	10494596	10495096	501	ATAC_979	75.4764	16.3888	17	HCC70_peak_2916b	Intron (ENST00000472851.1/5195, intron 1 of 3)	1	10474982	10623286	148305	1	5195	ENST00000491661.2	19614	ENSG00000142655	PEX14	peroxisomal biogenesis factor 14
chr1	10495861	10496361	501	ATAC_980	67.3425	25.1845	4	HCC1806_peak_1800	Intron (ENST00000472851.1/5195, intron 2 of 3)	1	10474982	10623286	148305	1	5195	ENST00000491661.2	20879	ENSG00000142655	PEX14	peroxisomal biogenesis factor 14
chr1	10507392	10507892	501	ATAC_981	62.5189	19.2058	15	MDA-MB-157_peak_1702	Intron (ENST00000472851.1/5195, intron 2 of 3)	1	10535888	10536289	402	1	5195	ENST00000492696.1	-27996	ENSG00000142655	PEX14	peroxisomal biogenesis factor 14
chr1	10508607	10509107	501	ATAC_982	61.5002	17.9488	3	MDA-MB-231_peak_1449	Intron (ENST00000472851.1/5195, intron 2 of 3)	1	10535888	10536289	402	1	5195	ENST00000492696.1	-26781	ENSG00000142655	PEX14	peroxisomal biogenesis factor 14
chr1	10510442	10510942	501	ATAC_983	105.854	69.4965	17	BT549_peak_2778c	Intron (ENST00000472851.1/5195, intron 2 of 3)	1	10535888	10536289	402	1	5195	ENST00000492696.1	-24946	ENSG00000142655	PEX14	peroxisomal biogenesis factor 14
chr1	10511123	10511623	501	ATAC_984	12.5951	8.26908	4	BT549_peak_2779	Intron (ENST00000472851.1/5195, intron 2 of 3)	1	10535888	10536289	402	1	5195	ENST00000492696.1	-24265	ENSG00000142655	PEX14	peroxisomal biogenesis factor 14
chr1	10514098	10514598	501	ATAC_985	18.9081	7.46419	3	DU4475_peak_2174	Intron (ENST00000472851.1/5195, intron 2 of 3)	1	10535888	10536289	402	1	5195	ENST00000492696.1	-21290	ENSG00000142655	PEX14	peroxisomal biogenesis factor 14
chr1	10514802	10515302	501	ATAC_986	21.5231	6.61188	3	MDA-MB-157_peak_1709	Intron (ENST00000472851.1/5195, intron 2 of 3)	1	10535888	10536289	402	1	5195	ENST00000492696.1	-20586	ENSG00000142655	PEX14	peroxisomal biogenesis factor 14
chr1	10516258	10516758	501	ATAC_987	17.2019	5.36474	2	T47D_peak_1102	Intron (ENST00000472851.1/5195, intron 2 of 3)	1	10535888	10536289	402	1	5195	ENST00000492696.1	-19130	ENSG00000142655	PEX14	peroxisomal biogenesis factor 14
chr1	10519054	10519554	501	ATAC_988	39.1263	15.4456	3	DU4475_peak_2178b	Intron (ENST00000472851.1/5195, intron 3 of 3)	1	10535888	10536289	402	1	5195	ENST00000492696.1	-16334	ENSG00000142655	PEX14	peroxisomal biogenesis factor 14
chr1	10528250	10528750	501	ATAC_989	220.294	47.8343	16	HCC70_peak_2927c	Intron (ENST00000472851.1/5195, intron 3 of 3)	1	10535888	10536289	402	1	5195	ENST00000492696.1	-7138	ENSG00000142655	PEX14	peroxisomal biogenesis factor 14
chr1	10530237	10530737	501	ATAC_990	28.4237	8.86447	4	T47D_peak_1109a	Intron (ENST00000472851.1/5195, intron 3 of 3)	1	10535888	10536289	402	1	5195	ENST00000492696.1	-5151	ENSG00000142655	PEX14	peroxisomal biogenesis factor 14
chr1	10530749	10531249	501	ATAC_991	57.6372	16.8214	3	MDA-MB-231_peak_1461b	Intron (ENST00000472851.1/5195, intron 3 of 3)	1	10535888	10536289	402	1	5195	ENST00000492696.1	-4639	ENSG00000142655	PEX14	peroxisomal biogenesis factor 14
chr1	10555565	10556065	501	ATAC_992	121.769	25.2565	12	MDA-MB-453_peak_1058b	Intron (ENST00000356607.9/5195, intron 3 of 8)	1	10535888	10536289	402	1	5195	ENST00000492696.1	19677	ENSG00000142655	PEX14	peroxisomal biogenesis factor 14
chr1	10575579	10576079	501	ATAC_993	30.3057	8.84472	2	MDA-MB-231_peak_1464	Intron (ENST00000356607.9/5195, intron 3 of 8)	1	10535888	10536289	402	1	5195	ENST00000492696.1	39691	ENSG00000142655	PEX14	peroxisomal biogenesis factor 14
chr1	10599218	10599718	501	ATAC_994	16.125	7.31144	5	HCC1143_peak_1744	Exon (ENST00000356607.9/5195, exon 4 of 9)	1	10642082	10645076	2995	2	54897	ENST00000447850.3	45358	ENSG00000130940	CASZ1	castor zinc finger 1
chr1	10634160	10634660	501	ATAC_995	24.5886	7.5536	2	MDA-MB-157_peak_1724b	Downstream (1-2kb)	1	10642082	10645076	2995	2	54897	ENST00000447850.3	10416	ENSG00000130940	CASZ1	castor zinc finger 1
chr1	10634683	10635183	501	ATAC_996	317.792	97.6255	7	MDA-MB-157_peak_1724c	Downstream (1-2kb)	1	10642082	10645076	2995	2	54897	ENST00000447850.3	9893	ENSG00000130940	CASZ1	castor zinc finger 1
chr1	10635445	10635945	501	ATAC_997	81.3835	30.4355	13	HCC1806_peak_1809c	Downstream (<1kb)	1	10642082	10645076	2995	2	54897	ENST00000447850.3	9131	ENSG00000130940	CASZ1	castor zinc finger 1
chr1	10635954	10636454	501	ATAC_998	21.1104	8.02702	8	HCC1187_peak_4973f	Downstream (<1kb)	1	10642082	10645076	2995	2	54897	ENST00000447850.3	8622	ENSG00000130940	CASZ1	castor zinc finger 1
chr1	10640232	10640732	501	ATAC_999	16.5809	7.4574	2	SKBR3_peak_2595	Intron (ENST00000606802.1/ENST00000606802.1, intron 1 of 1)	1	10642082	10645076	2995	2	54897	ENST00000447850.3	4344	ENSG00000130940	CASZ1	castor zinc finger 1
chr1	10644797	10645297	501	ATAC_1000	30.3658	11.9873	2	DU4475_peak_2222a	Promoter	1	10642082	10645076	2995	2	54897	ENST00000447850.3	0	ENSG00000130940	CASZ1	castor zinc finger 1
chr1	10646296	10646796	501	ATAC_1001	29.419	8.22658	5	HCC1954_peak_1315	Exon (ENST00000377022.8/54897, exon 17 of 21)	1	10642082	10645076	2995	2	54897	ENST00000447850.3	-1220	ENSG00000130940	CASZ1	castor zinc finger 1
chr1	10668188	10668688	501	ATAC_1002	25.3258	9.99765	3	DU4475_peak_2237b	Intron (ENST00000377022.8/54897, intron 4 of 20)	1	10658007	10661398	3392	2	54897	ENST00000492173.1	-6790	ENSG00000130940	CASZ1	castor zinc finger 1
chr1	10675030	10675530	501	ATAC_1003	77.5286	16.0804	3	MDA-MB-453_peak_1068c	Intron (ENST00000377022.8/54897, intron 4 of 20)	1	10658007	10661398	3392	2	54897	ENST00000492173.1	-13632	ENSG00000130940	CASZ1	castor zinc finger 1
chr1	10679470	10679970	501	ATAC_1004	48.2692	19.0548	10	DU4475_peak_2254d	Intron (ENST00000377022.8/54897, intron 4 of 20)	1	10660737	10693912	33176	2	54897	ENST00000478728.2	13942	ENSG00000130940	CASZ1	castor zinc finger 1
chr1	10682714	10683214	501	ATAC_1005	16.5896	6.72762	2	BT474_peak_1948b	Intron (ENST00000377022.8/54897, intron 4 of 20)	1	10660737	10693912	33176	2	54897	ENST00000478728.2	10698	ENSG00000130940	CASZ1	castor zinc finger 1
chr1	10685996	10686496	501	ATAC_1006	44.4888	12.9841	4	MDA-MB-231_peak_1474b	Intron (ENST00000377022.8/54897, intron 4 of 20)	1	10660737	10693912	33176	2	54897	ENST00000478728.2	7416	ENSG00000130940	CASZ1	castor zinc finger 1
chr1	10687055	10687555	501	ATAC_1007	18.2402	8.20369	2	SKBR3_peak_2619b	Intron (ENST00000377022.8/54897, intron 4 of 20)	1	10660737	10693912	33176	2	54897	ENST00000478728.2	6357	ENSG00000130940	CASZ1	castor zinc finger 1
chr1	10689867	10690367	501	ATAC_1008	32.4538	14.5964	2	SKBR3_peak_2622b	Intron (ENST00000377022.8/54897, intron 4 of 20)	1	10660737	10693912	33176	2	54897	ENST00000478728.2	3545	ENSG00000130940	CASZ1	castor zinc finger 1
chr1	10692325	10692825	501	ATAC_1009	96.7263	21.003	13	HCC70_peak_2987c	Intron (ENST00000377022.8/54897, intron 4 of 20)	1	10660737	10693912	33176	2	54897	ENST00000478728.2	1087	ENSG00000130940	CASZ1	castor zinc finger 1
chr1	10694251	10694751	501	ATAC_1010	92.7954	20.1495	12	HCC70_peak_2989b	Promoter	1	10652984	10694479	41496	2	54897	ENST00000496432.6	0	ENSG00000130940	CASZ1	castor zinc finger 1
chr1	10694939	10695439	501	ATAC_1011	33.0816	7.18329	8	HCC70_peak_2989d	Promoter	1	10652984	10694479	41496	2	54897	ENST00000496432.6	-460	ENSG00000130940	CASZ1	castor zinc finger 1
chr1	10698584	10699084	501	ATAC_1012	71.7167	15.5725	7	HCC70_peak_2994a	Intron (ENST00000377022.8/54897, intron 3 of 20)	1	10652984	10694479	41496	2	54897	ENST00000496432.6	-4105	ENSG00000130940	CASZ1	castor zinc finger 1
chr1	10699266	10699766	501	ATAC_1013	29.4124	9.77393	4	MDA-MB-468_peak_2448b	Intron (ENST00000377022.8/54897, intron 3 of 20)	1	10652984	10694479	41496	2	54897	ENST00000496432.6	-4787	ENSG00000130940	CASZ1	castor zinc finger 1
chr1	10699926	10700426	501	ATAC_1014	30.2887	11.3273	7	HCC1806_peak_1825	Intron (ENST00000377022.8/54897, intron 3 of 20)	1	10704196	10705575	1380	2	54897	ENST00000472814.1	5149	ENSG00000130940	CASZ1	castor zinc finger 1
chr1	10704531	10705031	501	ATAC_1015	89.7832	35.443	10	DU4475_peak_2277b	Exon (ENST00000472814.1/54897, exon 2 of 2)	1	10704196	10705575	1380	2	54897	ENST00000472814.1	544	ENSG00000130940	CASZ1	castor zinc finger 1
chr1	10714632	10715132	501	ATAC_1016	34.6694	11.5209	3	MDA-MB-468_peak_2457	Intron (ENST00000377022.8/54897, intron 2 of 20)	1	10704196	10705575	1380	2	54897	ENST00000472814.1	-9057	ENSG00000130940	CASZ1	castor zinc finger 1
chr1	10721519	10722019	501	ATAC_1017	34.1566	7.08452	3	MDA-MB-453_peak_1086	Intron (ENST00000377022.8/54897, intron 2 of 20)	1	10704196	10705575	1380	2	54897	ENST00000472814.1	-15944	ENSG00000130940	CASZ1	castor zinc finger 1
chr1	10722744	10723244	501	ATAC_1018	34.7587	13.2167	3	HCC1187_peak_5075c	Intron (ENST00000377022.8/54897, intron 2 of 20)	1	10704196	10705575	1380	2	54897	ENST00000472814.1	-17169	ENSG00000130940	CASZ1	castor zinc finger 1
chr1	10724181	10724681	501	ATAC_1019	117.614	24.3947	14	MDA-MB-453_peak_1089c	Intron (ENST00000377022.8/54897, intron 2 of 20)	1	10704196	10705575	1380	2	54897	ENST00000472814.1	-18606	ENSG00000130940	CASZ1	castor zinc finger 1
chr1	10725100	10725600	501	ATAC_1020	29.4908	11.2136	3	HCC1187_peak_5077b	Intron (ENST00000377022.8/54897, intron 2 of 20)	1	10704196	10705575	1380	2	54897	ENST00000472814.1	-19525	ENSG00000130940	CASZ1	castor zinc finger 1
chr1	10726505	10727005	501	ATAC_1021	55.2732	21.0171	8	HCC1187_peak_5079b	Intron (ENST00000377022.8/54897, intron 2 of 20)	1	10704196	10705575	1380	2	54897	ENST00000472814.1	-20930	ENSG00000130940	CASZ1	castor zinc finger 1
chr1	10730919	10731419	501	ATAC_1022	25.1581	11.3151	11	SKBR3_peak_2648	Intron (ENST00000377022.8/54897, intron 2 of 20)	1	10704196	10705575	1380	2	54897	ENST00000472814.1	-25344	ENSG00000130940	CASZ1	castor zinc finger 1
chr1	10733238	10733738	501	ATAC_1023	77.4884	30.5894	2	DU4475_peak_2288	Intron (ENST00000377022.8/54897, intron 2 of 20)	1	10704196	10705575	1380	2	54897	ENST00000472814.1	-27663	ENSG00000130940	CASZ1	castor zinc finger 1
chr1	10745842	10746342	501	ATAC_1024	32.4687	13.1671	3	BT474_peak_1982	Intron (ENST00000377022.8/54897, intron 2 of 20)	1	10704196	10705575	1380	2	54897	ENST00000472814.1	-40267	ENSG00000130940	CASZ1	castor zinc finger 1
chr1	10755866	10756366	501	ATAC_1025	30.3658	11.9873	2	DU4475_peak_2304	Intron (ENST00000377022.8/54897, intron 2 of 20)	1	10636604	10796646	160043	2	54897	ENST00000377022.8	40280	ENSG00000130940	CASZ1	castor zinc finger 1
chr1	10761772	10762272	501	ATAC_1026	42.0182	15.977	3	HCC1187_peak_5111	Intron (ENST00000377022.8/54897, intron 1 of 20)	1	10636604	10796646	160043	2	54897	ENST00000377022.8	34374	ENSG00000130940	CASZ1	castor zinc finger 1
chr1	10766055	10766555	501	ATAC_1027	37.9989	8.25102	3	HCC70_peak_3025b	Intron (ENST00000377022.8/54897, intron 1 of 20)	1	10636604	10796646	160043	2	54897	ENST00000377022.8	30091	ENSG00000130940	CASZ1	castor zinc finger 1
chr1	10774831	10775331	501	ATAC_1028	30.875	6.40387	2	MDA-MB-453_peak_1097	Intron (ENST00000377022.8/54897, intron 1 of 20)	1	10636604	10796646	160043	2	54897	ENST00000377022.8	21315	ENSG00000130940	CASZ1	castor zinc finger 1
chr1	10776432	10776932	501	ATAC_1029	44.8598	11.0002	11	BT-20_peak_1611	Intron (ENST00000377022.8/54897, intron 1 of 20)	1	10636604	10796646	160043	2	54897	ENST00000377022.8	19714	ENSG00000130940	CASZ1	castor zinc finger 1
chr1	10779158	10779658	501	ATAC_1030	94.7573	20.5755	11	HCC70_peak_3029a	Intron (ENST00000377022.8/54897, intron 1 of 20)	1	10636604	10796646	160043	2	54897	ENST00000377022.8	16988	ENSG00000130940	CASZ1	castor zinc finger 1
chr1	10788666	10789166	501	ATAC_1031	42.5113	10.5245	4	MDA361_peak_1233b	Intron (ENST00000377022.8/54897, intron 1 of 20)	1	10636604	10796646	160043	2	54897	ENST00000377022.8	7480	ENSG00000130940	CASZ1	castor zinc finger 1
chr1	10793787	10794287	501	ATAC_1032	15.9042	10.4416	6	BT549_peak_2840	Intron (ENST00000377022.8/54897, intron 1 of 20)	1	10636604	10796646	160043	2	54897	ENST00000377022.8	2359	ENSG00000130940	CASZ1	castor zinc finger 1
chr1	10794599	10795099	501	ATAC_1033	17.316	6.47578	3	HCC1806_peak_1841	Intron (ENST00000377022.8/54897, intron 1 of 20)	1	10636604	10796646	160043	2	54897	ENST00000377022.8	1547	ENSG00000130940	CASZ1	castor zinc finger 1
chr1	10795438	10795938	501	ATAC_1034	43.0443	9.34657	2	HCC70_peak_3034g	Intron (ENST00000377022.8/54897, intron 1 of 20)	1	10636604	10796646	160043	2	54897	ENST00000377022.8	708	ENSG00000130940	CASZ1	castor zinc finger 1
chr1	10796150	10796650	501	ATAC_1035	35.911	11.0318	10	MDA-MB-157_peak_1791a	Promoter	1	10636604	10796646	160043	2	54897	ENST00000377022.8	0	ENSG00000130940	CASZ1	castor zinc finger 1
chr1	10803911	10804411	501	ATAC_1036	150.087	32.5897	14	HCC70_peak_3035a	Distal Intergenic	1	10647213	10796650	149438	2	54897	ENST00000344008.5	-7261	ENSG00000130940	CASZ1	castor zinc finger 1
chr1	10804535	10805035	501	ATAC_1037	22.01	8.23122	6	HCC1806_peak_1846d	Distal Intergenic	1	10647213	10796650	149438	2	54897	ENST00000344008.5	-7885	ENSG00000130940	CASZ1	castor zinc finger 1
chr1	10824868	10825368	501	ATAC_1038	35.5042	10.3619	5	MDA-MB-231_peak_1502	Distal Intergenic	1	10647213	10796650	149438	2	54897	ENST00000344008.5	-28218	ENSG00000130940	CASZ1	castor zinc finger 1
chr1	10830962	10831462	501	ATAC_1039	62.4739	13.5655	4	HCC70_peak_3040	Distal Intergenic	1	10647213	10796650	149438	2	54897	ENST00000344008.5	-34312	ENSG00000130940	CASZ1	castor zinc finger 1
chr1	10835735	10836235	501	ATAC_1040	26.9859	10.653	2	DU4475_peak_2334	Distal Intergenic	1	10647213	10796650	149438	2	54897	ENST00000344008.5	-39085	ENSG00000130940	CASZ1	castor zinc finger 1
chr1	10867070	10867570	501	ATAC_1041	21.1224	13.8675	12	BT549_peak_2863b	Distal Intergenic	1	10647213	10796650	149438	2	54897	ENST00000344008.5	-70420	ENSG00000130940	CASZ1	castor zinc finger 1
chr1	10873174	10873674	501	ATAC_1042	17.316	6.47578	2	HCC1806_peak_1858	Distal Intergenic	1	10946475	10947870	1396	2	148345	ENST00000468348.1	74196	ENSG00000175262	C1orf127	chromosome 1 open reading frame 127
chr1	10890674	10891174	501	ATAC_1043	93.7571	35.063	16	HCC1806_peak_1861a	Distal Intergenic	1	10946475	10947870	1396	2	148345	ENST00000468348.1	56696	ENSG00000175262	C1orf127	chromosome 1 open reading frame 127
chr1	10897925	10898425	501	ATAC_1044	51.5524	15.8369	6	MDA-MB-157_peak_1826b	Distal Intergenic	1	10946475	10947870	1396	2	148345	ENST00000468348.1	49445	ENSG00000175262	C1orf127	chromosome 1 open reading frame 127
chr1	10898568	10899068	501	ATAC_1045	20.0231	6.15108	5	MDA-MB-157_peak_1826e	Distal Intergenic	1	10946475	10947870	1396	2	148345	ENST00000468348.1	48802	ENSG00000175262	C1orf127	chromosome 1 open reading frame 127
chr1	10899796	10900296	501	ATAC_1046	211.293	45.8798	17	HCC70_peak_3065a	Distal Intergenic	1	10946475	10947870	1396	2	148345	ENST00000468348.1	47574	ENSG00000175262	C1orf127	chromosome 1 open reading frame 127
chr1	10900627	10901127	501	ATAC_1047	129.108	28.0343	20	HCC70_peak_3065d	Distal Intergenic	1	10946475	10947870	1396	2	148345	ENST00000468348.1	46743	ENSG00000175262	C1orf127	chromosome 1 open reading frame 127
chr1	10901335	10901835	501	ATAC_1048	57.0438	12.3864	15	HCC70_peak_3065f	Distal Intergenic	1	10946475	10947870	1396	2	148345	ENST00000468348.1	46035	ENSG00000175262	C1orf127	chromosome 1 open reading frame 127
chr1	10903673	10904173	501	ATAC_1049	40.18	15.2781	2	HCC1187_peak_5214a	Distal Intergenic	1	10946475	10947870	1396	2	148345	ENST00000468348.1	43697	ENSG00000175262	C1orf127	chromosome 1 open reading frame 127
chr1	10909869	10910369	501	ATAC_1050	21.1224	13.8675	6	BT549_peak_2876	Distal Intergenic	1	10946475	10947870	1396	2	148345	ENST00000468348.1	37501	ENSG00000175262	C1orf127	chromosome 1 open reading frame 127
chr1	10944331	10944831	501	ATAC_1051	41.0043	12.5965	3	MDA-MB-157_peak_1846d	Downstream (1-2kb)	1	10946475	10947870	1396	2	148345	ENST00000468348.1	3039	ENSG00000175262	C1orf127	chromosome 1 open reading frame 127
chr1	10958551	10959051	501	ATAC_1052	26.9859	10.653	6	DU4475_peak_2375	Exon (ENST00000418570.6/148345, exon 2 of 8)	1	10946473	10964201	17729	2	148345	ENST00000418570.6	5150	ENSG00000175262	C1orf127	chromosome 1 open reading frame 127
chr1	10960934	10961434	501	ATAC_1053	102.674	22.2945	18	HCC70_peak_3086a	Intron (ENST00000418570.6/148345, intron 1 of 7)	1	10946473	10964201	17729	2	148345	ENST00000418570.6	2767	ENSG00000175262	C1orf127	chromosome 1 open reading frame 127
chr1	10973500	10974000	501	ATAC_1054	51.928	15.1552	3	MDA-MB-231_peak_1524	Intron (ENST00000377004.8/148345, intron 2 of 12)	1	10946730	10976215	29486	2	148345	ENST00000520253.1	2215	ENSG00000175262	C1orf127	chromosome 1 open reading frame 127
chr1	10975700	10976200	501	ATAC_1055	83.528	25.6597	10	MDA-MB-157_peak_1860b	Promoter	1	10946730	10976215	29486	2	148345	ENST00000520253.1	15	ENSG00000175262	C1orf127	chromosome 1 open reading frame 127
chr1	10979386	10979886	501	ATAC_1056	174.568	56.3404	8	HCC1395_peak_1116a	Intron (ENST00000377004.8/148345, intron 1 of 12)	1	10946473	10982037	35565	2	148345	ENST00000377004.8	2151	ENSG00000175262	C1orf127	chromosome 1 open reading frame 127
chr1	10980088	10980588	501	ATAC_1057	252.239	54.7708	20	HCC70_peak_3092d	Intron (ENST00000377004.8/148345, intron 1 of 12)	1	10946473	10982037	35565	2	148345	ENST00000377004.8	1449	ENSG00000175262	C1orf127	chromosome 1 open reading frame 127
chr1	10980762	10981262	501	ATAC_1058	17.9231	6.81508	2	HCC1187_peak_5262d	Intron (ENST00000377004.8/148345, intron 1 of 12)	1	10946473	10982037	35565	2	148345	ENST00000377004.8	775	ENSG00000175262	C1orf127	chromosome 1 open reading frame 127
chr1	11012084	11012584	501	ATAC_1059	73.7833	23.813	21	HCC1395_peak_1118b	Promoter	1	11012344	11020489	8146	1	23435	ENST00000473118.5	0	ENSG00000120948	TARDBP	TAR DNA binding protein
chr1	11012846	11013346	501	ATAC_1060	77.7574	25.0956	20	HCC1395_peak_1118e	Intron (ENST00000473118.5/23435, intron 1 of 4)	1	11012670	11022310	9641	1	23435	ENST00000621715.4	176	ENSG00000120948	TARDBP	TAR DNA binding protein
chr1	11037560	11038060	501	ATAC_1061	64.383	19.7784	8	MDA-MB-157_peak_1873	Exon (ENST00000400897.8/10747, exon 7 of 11)	1	11037693	11043198	5506	2	10747	ENST00000478645.1	5138	ENSG00000009724	MASP2	mannan binding lectin serine peptidase 2
chr1	11059381	11059881	501	ATAC_1062	34.243	10.5194	5	MDA-MB-157_peak_1883b	Promoter	1	11056702	11059686	2985	2	6723	ENST00000487300.1	0	ENSG00000116649	SRM	spermidine synthase
chr1	11059942	11060442	501	ATAC_1063	136.754	42.0107	23	MDA-MB-157_peak_1883c	Promoter	1	11054589	11060018	5430	2	6723	ENST00000376957.7	0	ENSG00000116649	SRM	spermidine synthase
chr1	11062904	11063404	501	ATAC_1064	43.4636	14.0275	3	HCC1395_peak_1125	Distal Intergenic	1	11056011	11060020	4010	2	6723	ENST00000459997.1	-2884	ENSG00000116649	SRM	spermidine synthase
chr1	11063841	11064341	501	ATAC_1065	13.3611	6.00927	4	SKBR3_peak_2722	Downstream (2-3kb)	1	11056011	11060020	4010	2	6723	ENST00000459997.1	-3821	ENSG00000116649	SRM	spermidine synthase
chr1	11079620	11080120	501	ATAC_1066	47.4594	13.5141	4	YMB1_peak_1209	Promoter	1	11074288	11079800	5513	2	5394	ENST00000470611.5	0	ENSG00000171824	EXOSC10	exosome component 10
chr1	11080163	11080663	501	ATAC_1067	138.621	28.7518	4	MDA-MB-453_peak_1144b	Exon (ENST00000304457.11/5394, exon 13 of 24)	1	11079770	11080857	1088	2	5394	ENST00000472078.1	194	ENSG00000171824	EXOSC10	exosome component 10
chr1	11099158	11099658	501	ATAC_1068	66.2568	20.354	22	MDA-MB-157_peak_1897a	Promoter	1	11099675	11102051	2377	1	105376736	ENST00000447600.1	-17	ENSG00000230337	EXOSC10-AS1	EXOSC10 antisense RNA 1
chr1	11099884	11100384	501	ATAC_1069	20.0231	6.15108	7	MDA-MB-157_peak_1897d	Promoter	1	11066618	11099869	33252	2	5394	ENST00000376936.9	-15	ENSG00000171824	EXOSC10	exosome component 10
chr1	11134344	11134844	501	ATAC_1070	73.8457	22.6853	6	MDA-MB-157_peak_1900b	Exon (ENST00000361445.9/2475, exon 37 of 58)	1	11106535	11131558	25024	2	2475	ENST00000376838.5	-2786	ENSG00000198793	MTOR	mechanistic target of rapamycin kinase
chr1	11147380	11147880	501	ATAC_1071	32.8968	8.06668	4	BT-20_peak_1677	Intron (ENST00000445982.5/100873935, intron 3 of 3)	1	11131594	11145025	13432	2	2475	ENST00000495435.1	-2355	ENSG00000198793	MTOR	mechanistic target of rapamycin kinase
chr1	11152291	11152791	501	ATAC_1072	31.2285	11.8743	2	HCC1187_peak_5336b	Exon (ENST00000517277.1/ENST00000517277.1, exon 1 of 1)	1	11131594	11145025	13432	2	2475	ENST00000495435.1	-7266	ENSG00000198793	MTOR	mechanistic target of rapamycin kinase
chr1	11156404	11156904	501	ATAC_1073	14.9617	6.06746	2	BT474_peak_2070	Intron (ENST00000361445.9/2475, intron 30 of 57)	1	11131594	11145025	13432	2	2475	ENST00000495435.1	-11379	ENSG00000198793	MTOR	mechanistic target of rapamycin kinase
chr1	11158541	11159041	501	ATAC_1074	60.6647	18.6362	5	MDA-MB-157_peak_1904a	Intron (ENST00000361445.9/2475, intron 29 of 57)	1	11131594	11145025	13432	2	2475	ENST00000495435.1	-13516	ENSG00000198793	MTOR	mechanistic target of rapamycin kinase
chr1	11179637	11180137	501	ATAC_1075	15.9042	10.4416	2	BT549_peak_2938	Intron (ENST00000361445.9/2475, intron 28 of 57)	1	11189355	11195981	6627	1	10218	ENST00000376819.4	-9218	ENSG00000171819	ANGPTL7	angiopoietin like 7
chr1	11180271	11180771	501	ATAC_1076	42.4415	10.0355	3	Hs578T_peak_1900	Intron (ENST00000361445.9/2475, intron 28 of 57)	1	11189355	11195981	6627	1	10218	ENST00000376819.4	-8584	ENSG00000171819	ANGPTL7	angiopoietin like 7
chr1	11241698	11242198	501	ATAC_1077	23.0453	7.0795	2	MDA-MB-157_peak_1919	Intron (ENST00000361445.9/2475, intron 9 of 57)	1	11106535	11262551	156017	2	2475	ENST00000361445.9	20353	ENSG00000198793	MTOR	mechanistic target of rapamycin kinase
chr1	11262368	11262868	501	ATAC_1078	391.645	120.313	23	MDA-MB-157_peak_1923c	Promoter	1	11106535	11262551	156017	2	2475	ENST00000361445.9	0	ENSG00000198793	MTOR	mechanistic target of rapamycin kinase
chr1	11272648	11273148	501	ATAC_1079	57.0438	12.3864	7	HCC70_peak_3149a	Promoter	1	11273206	11288434	15229	1	29914	ENST00000376810.5	-58	ENSG00000120942	UBIAD1	UbiA prenyltransferase domain containing 1
chr1	11273207	11273707	501	ATAC_1080	40.134	26.3492	21	BT549_peak_2950b	Promoter	1	11273528	11295164	21637	1	29914	ENST00000376804.2	0	ENSG00000120942	UBIAD1	UbiA prenyltransferase domain containing 1
chr1	11281994	11282494	501	ATAC_1081	68.9675	16.3077	2	Hs578T_peak_1911b	Intron (ENST00000376810.5/29914, intron 1 of 1)	1	11273934	11296049	22116	1	29914	ENST00000483738.1	8060	ENSG00000120942	UBIAD1	UbiA prenyltransferase domain containing 1
chr1	11316722	11317222	501	ATAC_1082	53.7926	20.1172	2	HCC1806_peak_1916c	Intron (ENST00000641979.1/ENST00000641979.1, intron 1 of 3)	1	11273934	11296049	22116	1	29914	ENST00000483738.1	42788	ENSG00000120942	UBIAD1	UbiA prenyltransferase domain containing 1
chr1	11321573	11322073	501	ATAC_1083	51.9908	12.7488	7	BT-20_peak_1693	Distal Intergenic	1	11273934	11296049	22116	1	29914	ENST00000483738.1	47639	ENSG00000120942	UBIAD1	UbiA prenyltransferase domain containing 1
chr1	11337404	11337904	501	ATAC_1084	49.6477	10.2976	2	MDA-MB-453_peak_1168	Distal Intergenic	1	11273934	11296049	22116	1	29914	ENST00000483738.1	63470	ENSG00000120942	UBIAD1	UbiA prenyltransferase domain containing 1
chr1	11341741	11342241	501	ATAC_1085	30.875	6.40387	2	MDA-MB-453_peak_1170a	Distal Intergenic	1	11273934	11296049	22116	1	29914	ENST00000483738.1	67807	ENSG00000120942	UBIAD1	UbiA prenyltransferase domain containing 1
chr1	11352762	11353262	501	ATAC_1086	108.268	26.8038	5	MDA361_peak_1301a	Distal Intergenic	1	11273934	11296049	22116	1	29914	ENST00000483738.1	78828	ENSG00000120942	UBIAD1	UbiA prenyltransferase domain containing 1
chr1	11362371	11362871	501	ATAC_1087	23.6868	9.35064	2	DU4475_peak_2426	Distal Intergenic	1	11273934	11296049	22116	1	29914	ENST00000483738.1	88437	ENSG00000120942	UBIAD1	UbiA prenyltransferase domain containing 1
chr1	11374441	11374941	501	ATAC_1088	19.9394	8.08608	3	BT474_peak_2095b	Distal Intergenic	1	11273934	11296049	22116	1	29914	ENST00000483738.1	100507	ENSG00000120942	UBIAD1	UbiA prenyltransferase domain containing 1
chr1	11478935	11479435	501	ATAC_1089	55.1646	16.9465	7	MDA-MB-157_peak_1968b	Promoter	1	11479155	11537551	58397	1	57540	ENST00000294484.7	0	ENSG00000204624	DISP3	dispatched RND transporter family member 3
chr1	11483898	11484398	501	ATAC_1090	97.2168	20.164	3	MDA-MB-453_peak_1181a	Intron (ENST00000294484.7/57540, intron 1 of 20)	1	11479166	11481960	2795	1	57540	ENST00000423056.2	4732	ENSG00000204624	DISP3	dispatched RND transporter family member 3
chr1	11484450	11484950	501	ATAC_1091	24.5218	5.08614	3	MDA-MB-453_peak_1181b	Intron (ENST00000294484.7/57540, intron 1 of 20)	1	11479166	11481960	2795	1	57540	ENST00000423056.2	5284	ENSG00000204624	DISP3	dispatched RND transporter family member 3
chr1	11531238	11531738	501	ATAC_1092	35.6387	13.0555	5	HCC38_peak_1145	Exon (ENST00000294484.7/57540, exon 17 of 21)	1	11533676	11537225	3550	1	57540	ENST00000304391.6	-1938	ENSG00000204624	DISP3	dispatched RND transporter family member 3
chr1	11563608	11564108	501	ATAC_1093	16.5896	6.72762	2	BT474_peak_2125	Distal Intergenic	1	11533676	11537225	3550	1	57540	ENST00000304391.6	29932	ENSG00000204624	DISP3	dispatched RND transporter family member 3
chr1	11617277	11617777	501	ATAC_1094	28.5657	8.13411	5	YMB1_peak_1249	Distal Intergenic	1	11609468	11613358	3891	1	101929181	ENST00000453135.2	7809	ENSG00000235643	LINC01647	long intergenic non-protein coding RNA 1647
chr1	11635743	11636243	501	ATAC_1095	15.9042	10.4416	2	BT549_peak_2983	Intron (ENST00000642131.1/ENST00000642131.1, intron 1 of 1)	1	11649528	11650713	1186	2	26232	ENST00000471501.1	14470	ENSG00000116661	FBXO2	F-box protein 2
chr1	11642345	11642845	501	ATAC_1096	62.4739	13.5655	11	HCC70_peak_3201b	Exon (ENST00000642131.1/ENST00000642131.1, exon 2 of 2)	1	11649528	11650713	1186	2	26232	ENST00000471501.1	7868	ENSG00000116661	FBXO2	F-box protein 2
chr1	11645640	11646140	501	ATAC_1097	40.134	26.3492	22	BT549_peak_2988	Intron (ENST00000642025.1/26232, intron 5 of 6)	1	11649528	11650713	1186	2	26232	ENST00000471501.1	4573	ENSG00000116661	FBXO2	F-box protein 2
chr1	11650359	11650859	501	ATAC_1098	37.2706	10.8774	7	MDA-MB-231_peak_1579a	Promoter	1	11637018	11650770	13753	2	26232	ENST00000642025.1	0	ENSG00000116661	FBXO2	F-box protein 2
chr1	11653155	11653655	501	ATAC_1099	55.6009	22.3842	7	HCC1937_peak_1427a	Promoter	1	11650737	11653529	2793	2	26232	ENST00000475961.1	0	ENSG00000116661	FBXO2	F-box protein 2
chr1	11653913	11654413	501	ATAC_1100	44.7525	9.71749	4	HCC70_peak_3203g	Promoter	1	11649874	11654197	4324	2	26232	ENST00000466919.1	0	ENSG00000116661	FBXO2	F-box protein 2
chr1	11654611	11655111	501	ATAC_1101	120.867	26.2449	10	HCC70_peak_3203i	Promoter	1	11654857	11658868	4012	1	93611	ENST00000425796.5	0	ENSG00000132879	FBXO44	F-box protein 44
chr1	11663918	11664418	501	ATAC_1102	50.3352	33.0466	18	BT549_peak_3003a	Promoter	1	11664200	11674354	10155	1	26270	ENST00000376753.9	0	ENSG00000116663	FBXO6	F-box protein 6
chr1	11664761	11665261	501	ATAC_1103	37.2706	10.8774	6	MDA-MB-231_peak_1585c	Intron (ENST00000376753.9/26270, intron 1 of 5)	1	11664486	11672064	7579	1	26270	ENST00000474239.1	275	ENSG00000116663	FBXO6	F-box protein 6
chr1	11680454	11680954	501	ATAC_1104	15.8513	6.25748	11	DU4475_peak_2471	5' UTR	1	11675656	11681111	5456	2	10459	ENST00000445656.5	157	ENSG00000116670	MAD2L2	mitotic arrest deficient 2 like 2
chr1	11680960	11681460	501	ATAC_1105	107.548	33.0387	19	MDA-MB-157_peak_2020d	Promoter	1	11674480	11681148	6669	2	10459	ENST00000376692.9	0	ENSG00000116670	MAD2L2	mitotic arrest deficient 2 like 2
chr1	11690637	11691137	501	ATAC_1106	37.3414	14.7409	4	DU4475_peak_2474c	Intron (ENST00000235310.7/10459, intron 1 of 10)	1	11674525	11691477	16953	2	10459	ENST00000376672.5	340	ENSG00000116670	MAD2L2	mitotic arrest deficient 2 like 2
chr1	11691520	11692020	501	ATAC_1107	26.9859	10.653	4	DU4475_peak_2475c	Promoter	1	11674480	11691650	17171	2	10459	ENST00000235310.7	0	ENSG00000116670	MAD2L2	mitotic arrest deficient 2 like 2
chr1	11693095	11693595	501	ATAC_1108	83.528	25.6597	7	MDA-MB-157_peak_2026b	Intron (ENST00000294485.6/374946, intron 1 of 6)	1	11691710	11725857	34148	1	374946	ENST00000294485.6	1385	ENSG00000162490	DRAXIN	dorsal inhibitory axon guidance protein
chr1	11701407	11701907	501	ATAC_1109	11.0006	7.22224	2	BT549_peak_3020	Intron (ENST00000294485.6/374946, intron 1 of 6)	1	11691710	11725857	34148	1	374946	ENST00000294485.6	9697	ENSG00000162490	DRAXIN	dorsal inhibitory axon guidance protein
chr1	11707641	11708141	501	ATAC_1110	73.5922	15.9797	8	HCC70_peak_3224c	Intron (ENST00000294485.6/374946, intron 2 of 6)	1	11691710	11725857	34148	1	374946	ENST00000294485.6	15931	ENSG00000162490	DRAXIN	dorsal inhibitory axon guidance protein
chr1	11731706	11732206	501	ATAC_1111	51.5524	15.8369	2	MDA-MB-157_peak_2043	Distal Intergenic	1	11736084	11750710	14627	1	57085	ENST00000376637.7	-3878	ENSG00000177674	AGTRAP	angiotensin II receptor associated protein
chr1	11735829	11736329	501	ATAC_1112	81.575	25.0598	20	MDA-MB-157_peak_2047a	Promoter	1	11736084	11750710	14627	1	57085	ENST00000376637.7	0	ENSG00000177674	AGTRAP	angiotensin II receptor associated protein
chr1	11736794	11737294	501	ATAC_1113	56.377	18.1952	9	HCC1395_peak_1199e	Intron (ENST00000376637.7/57085, intron 1 of 3)	1	11736175	11750633	14459	1	57085	ENST00000510878.1	619	ENSG00000177674	AGTRAP	angiotensin II receptor associated protein
chr1	11749122	11749622	501	ATAC_1114	32.5907	10.0118	7	MDA-MB-157_peak_2053	Intron (ENST00000376637.7/57085, intron 3 of 3)	1	11747512	11754802	7291	1	57085	ENST00000471765.1	1610	ENSG00000177674	AGTRAP	angiotensin II receptor associated protein
chr1	11785064	11785564	501	ATAC_1115	28.7223	10.5218	10	HCC38_peak_1182	Promoter	1	11785171	11787955	2785	1	284498	ENST00000475041.1	0	ENSG00000215910	C1orf167	chromosome 1 open reading frame 167
chr1	11787476	11787976	501	ATAC_1116	55.2543	11.9978	7	HCC70_peak_3266b	Promoter	1	11787812	11789585	1774	1	284498	ENST00000482358.1	0	ENSG00000215910	C1orf167	chromosome 1 open reading frame 167
chr1	11790829	11791329	501	ATAC_1117	118.821	25.8006	8	HCC70_peak_3271b	3' UTR	1	11787812	11789585	1774	1	284498	ENST00000482358.1	3017	ENSG00000215910	C1orf167	chromosome 1 open reading frame 167
chr1	11803337	11803837	501	ATAC_1118	51.928	15.1552	8	MDA-MB-231_peak_1619	Promoter	1	11785730	11803514	17785	2	4524	ENST00000376583.7	0	ENSG00000177000	MTHFR	methylenetetrahydrofolate reductase
chr1	11805127	11805627	501	ATAC_1119	29.336	9.012	8	MDA-MB-157_peak_2083c	Promoter	1	11785723	11805413	19691	2	4524	ENST00000376592.6	0	ENSG00000177000	MTHFR	methylenetetrahydrofolate reductase
chr1	11805702	11806202	501	ATAC_1120	354.075	76.8833	23	HCC70_peak_3279d	Promoter	1	11806096	11843143	37048	1	1185	ENST00000312413.10	0	ENSG00000011021	CLCN6	chloride voltage-gated channel 6
chr1	11806489	11806989	501	ATAC_1121	9.45164	6.2053	3	BT549_peak_3053	Promoter	1	11786603	11806920	20318	2	4524	ENST00000376590.8	0	ENSG00000177000	MTHFR	methylenetetrahydrofolate reductase
chr1	11838611	11839111	501	ATAC_1122	77.3691	16.7998	14	HCC70_peak_3284	3' UTR	1	11841017	11847684	6668	1	100379251	ENST00000446542.5	-1906	NA	NPPA-AS1	NPPA antisense RNA 1
chr1	11859199	11859699	501	ATAC_1123	9.45164	6.2053	2	BT549_peak_3069	Promoter	1	11857464	11858945	1482	2	4879	ENST00000376468.4	-254	ENSG00000120937	NPPB	natriuretic peptide B
chr1	11862781	11863281	501	ATAC_1124	31.2489	7.6626	2	BT-20_peak_1769	Distal Intergenic	1	11857464	11858945	1482	2	4879	ENST00000376468.4	-3836	ENSG00000120937	NPPB	natriuretic peptide B
chr1	11882860	11883360	501	ATAC_1125	57.7372	22.7924	2	DU4475_peak_2521b	Distal Intergenic	1	11857464	11858945	1482	2	4879	ENST00000376468.4	-23915	ENSG00000120937	NPPB	natriuretic peptide B
chr1	11893859	11894359	501	ATAC_1126	58.8437	12.7772	12	HCC70_peak_3297	Distal Intergenic	1	11908151	11909330	1180	1	26829	ENST00000666735.1	-13792	ENSG00000199347	RNU5E-1	RNA, U5E small nuclear 1
chr1	11901319	11901819	501	ATAC_1127	31.0951	8.69528	3	HCC1954_peak_1482	Distal Intergenic	1	11908151	11909330	1180	1	26829	ENST00000666735.1	-6332	ENSG00000199347	RNU5E-1	RNA, U5E small nuclear 1
chr1	11907607	11908107	501	ATAC_1128	115.772	35.5651	19	MDA-MB-157_peak_2113	Promoter	1	11908151	11909330	1180	1	26829	ENST00000666735.1	-44	ENSG00000199347	RNU5E-1	RNA, U5E small nuclear 1
chr1	11908315	11908815	501	ATAC_1129	401.856	95.0208	23	Hs578T_peak_1995a	Exon (ENST00000661075.1/ENST00000661075.1, exon 1 of 2)	1	11908152	11908271	120	1	26829	ENST00000362477.1	163	ENSG00000199347	RNU5E-1	RNA, U5E small nuclear 1
chr1	11908819	11909319	501	ATAC_1130	54.5188	35.7933	17	BT549_peak_3084c	Exon (ENST00000666735.1/26829, exon 1 of 1)	1	11908152	11908271	120	1	26829	ENST00000362477.1	667	ENSG00000199347	RNU5E-1	RNA, U5E small nuclear 1
chr1	11909398	11909898	501	ATAC_1131	54.5188	35.7933	21	BT549_peak_3084d	Exon (ENST00000364931.1/ENST00000364931.1, exon 1 of 1)	1	11908152	11908271	120	1	26829	ENST00000362477.1	1246	ENSG00000199347	RNU5E-1	RNA, U5E small nuclear 1
chr1	11918784	11919284	501	ATAC_1132	98.7022	21.432	9	HCC70_peak_3302a	Downstream (<1kb)	1	11920183	11926403	6221	2	90231	ENST00000616327.1	7119	ENSG00000116685	KIAA2013	KIAA2013
chr1	11925787	11926287	501	ATAC_1133	7.9535	5.22172	2	BT549_peak_3090	5' UTR	1	11920183	11926403	6221	2	90231	ENST00000616327.1	116	ENSG00000116685	KIAA2013	KIAA2013
chr1	11926328	11926828	501	ATAC_1134	79.6301	24.4623	9	MDA-MB-157_peak_2124c	Promoter	1	11919591	11926427	6837	2	90231	ENST00000376572.8	0	ENSG00000116685	KIAA2013	KIAA2013
chr1	11934342	11934842	501	ATAC_1135	147.452	45.2972	21	MDA-MB-157_peak_2133a	Promoter	1	11934694	11952691	17998	1	5351	ENST00000449038.5	0	ENSG00000083444	PLOD1	procollagen-lysine,2-oxoglutarate 5-dioxygenase 1
chr1	11934887	11935387	501	ATAC_1136	11.0006	7.22224	6	BT549_peak_3096d	Intron (ENST00000485046.5/5351, intron 1 of 8)	1	11934743	11957943	23201	1	5351	ENST00000429000.6	144	ENSG00000083444	PLOD1	procollagen-lysine,2-oxoglutarate 5-dioxygenase 1
chr1	11967064	11967564	501	ATAC_1137	51.6314	16.1022	14	T47D_peak_1307	Exon (ENST00000196061.5/5351, exon 16 of 19)	1	11964702	11966414	1713	1	5351	ENST00000470133.1	2362	ENSG00000083444	PLOD1	procollagen-lysine,2-oxoglutarate 5-dioxygenase 1
chr1	11979452	11979952	501	ATAC_1138	113.707	34.9307	13	MDA-MB-157_peak_2152a	Promoter	1	11980181	12013514	33334	1	9927	ENST00000444836.5	-229	ENSG00000116688	MFN2	mitofusin 2
chr1	11980008	11980508	501	ATAC_1139	198.197	60.886	23	MDA-MB-157_peak_2152b	Promoter	1	11980181	12013514	33334	1	9927	ENST00000444836.5	0	ENSG00000116688	MFN2	mitofusin 2
chr1	11981550	11982050	501	ATAC_1140	98.7022	21.432	8	HCC70_peak_3331i	Promoter	1	11981992	11992673	10682	1	9927	ENST00000412236.1	0	ENSG00000116688	MFN2	mitofusin 2
chr1	11990288	11990788	501	ATAC_1141	25.3258	9.99765	2	DU4475_peak_2541b	Intron (ENST00000444836.5/9927, intron 2 of 17)	1	11981992	11992673	10682	1	9927	ENST00000412236.1	8296	ENSG00000116688	MFN2	mitofusin 2
chr1	12002099	12002599	501	ATAC_1142	28.4663	18.689	4	BT549_peak_3115	Exon (ENST00000444836.5/9927, exon 10 of 18)	1	12019466	12029855	10390	1	60672	ENST00000478749.5	-16867	ENSG00000116691	MIIP	migration and invasion inhibitory protein
chr1	12014880	12015380	501	ATAC_1143	80.1849	18.9601	3	Hs578T_peak_2019b	Distal Intergenic	1	12019466	12029855	10390	1	60672	ENST00000478749.5	-4086	ENSG00000116691	MIIP	migration and invasion inhibitory protein
chr1	12019217	12019717	501	ATAC_1144	279.38	85.8253	23	MDA-MB-157_peak_2163b	Promoter	1	12019466	12029855	10390	1	60672	ENST00000478749.5	0	ENSG00000116691	MIIP	migration and invasion inhibitory protein
chr1	12019728	12020228	501	ATAC_1145	15.9042	10.4416	3	BT549_peak_3121c	Intron (ENST00000478749.5/60672, intron 1 of 5)	1	12019498	12032045	12548	1	60672	ENST00000235332.6	230	ENSG00000116691	MIIP	migration and invasion inhibitory protein
chr1	12031173	12031673	501	ATAC_1146	39.2921	12.0705	4	MDA-MB-157_peak_2167	Promoter	1	12031127	12032039	913	1	60672	ENST00000478299.1	46	ENSG00000116691	MIIP	migration and invasion inhibitory protein
chr1	12040503	12041003	501	ATAC_1147	46.3053	17.3171	4	HCC1806_peak_2031b	Distal Intergenic	1	12031127	12032039	913	1	60672	ENST00000478299.1	9376	ENSG00000116691	MIIP	migration and invasion inhibitory protein
chr1	12049595	12050095	501	ATAC_1148	34.3438	13.9275	5	BT474_peak_2215	Distal Intergenic	1	12063303	12144207	80905	1	943	ENST00000263932.7	-13208	ENSG00000120949	TNFRSF8	TNF receptor superfamily member 8
chr1	12051975	12052475	501	ATAC_1149	79.3868	23.1691	11	MDA-MB-231_peak_1672	Distal Intergenic	1	12063303	12144207	80905	1	943	ENST00000263932.7	-10828	ENSG00000120949	TNFRSF8	TNF receptor superfamily member 8
chr1	12067759	12068259	501	ATAC_1150	95.4084	29.3094	2	MDA-MB-157_peak_2182c	Intron (ENST00000263932.7/943, intron 1 of 14)	1	12063470	12143117	79648	1	943	ENST00000514649.5	4289	ENSG00000120949	TNFRSF8	TNF receptor superfamily member 8
chr1	12075683	12076183	501	ATAC_1151	51.928	15.1552	2	MDA-MB-231_peak_1678	Intron (ENST00000263932.7/943, intron 1 of 14)	1	12063470	12143117	79648	1	943	ENST00000514649.5	12213	ENSG00000120949	TNFRSF8	TNF receptor superfamily member 8
chr1	12112854	12113354	501	ATAC_1152	38.1283	12.3056	3	HCC1395_peak_1246a	Intron (ENST00000263932.7/943, intron 7 of 14)	1	12125899	12144207	18309	1	943	ENST00000413146.6	-12545	ENSG00000120949	TNFRSF8	TNF receptor superfamily member 8
chr1	12131998	12132498	501	ATAC_1153	182.463	39.6197	16	HCC70_peak_3368b	Intron (ENST00000263932.7/943, intron 12 of 14)	1	12125934	12144207	18274	1	943	ENST00000479933.2	6064	ENSG00000120949	TNFRSF8	TNF receptor superfamily member 8
chr1	12132955	12133455	501	ATAC_1154	106.489	34.3684	16	HCC1395_peak_1250d	Intron (ENST00000263932.7/943, intron 12 of 14)	1	12125934	12144207	18274	1	943	ENST00000479933.2	7021	ENSG00000120949	TNFRSF8	TNF receptor superfamily member 8
chr1	12141451	12141951	501	ATAC_1155	28.0048	6.86711	2	BT-20_peak_1829	Intron (ENST00000263932.7/943, intron 14 of 14)	1	12125934	12144207	18274	1	943	ENST00000479933.2	15517	ENSG00000120949	TNFRSF8	TNF receptor superfamily member 8
chr1	12143524	12144024	501	ATAC_1156	248.738	76.4121	19	MDA-MB-157_peak_2220b	3' UTR	1	12125934	12144207	18274	1	943	ENST00000479933.2	17590	ENSG00000120949	TNFRSF8	TNF receptor superfamily member 8
chr1	12144145	12144645	501	ATAC_1157	26.9311	7.85985	5	MDA-MB-231_peak_1691d	3' UTR	1	12125934	12144207	18274	1	943	ENST00000479933.2	18211	ENSG00000120949	TNFRSF8	TNF receptor superfamily member 8
chr1	12153337	12153837	501	ATAC_1158	314.965	74.475	5	Hs578T_peak_2052b	Distal Intergenic	1	12166943	12167038	96	1	102465836	ENST00000622420.1	-13106	ENSG00000283789	MIR7846	microRNA 7846
chr1	12161746	12162246	501	ATAC_1159	197.904	42.9726	15	HCC70_peak_3386b	Distal Intergenic	1	12166943	12167038	96	1	102465836	ENST00000622420.1	-4697	ENSG00000283789	MIR7846	microRNA 7846
chr1	12166668	12167168	501	ATAC_1160	35.911	11.0318	4	MDA-MB-157_peak_2231a	Promoter	1	12166943	12167038	96	1	102465836	ENST00000622420.1	0	ENSG00000283789	MIR7846	microRNA 7846
chr1	12167518	12168018	501	ATAC_1161	15.8513	6.25748	2	DU4475_peak_2568	Intron (ENST00000376259.7/7133, intron 1 of 9)	1	12167003	12209228	42226	1	7133	ENST00000492361.1	515	ENSG00000028137	TNFRSF1B	TNF receptor superfamily member 1B
chr1	12184200	12184700	501	ATAC_1162	91.4182	28.0836	4	MDA-MB-157_peak_2242a	Intron (ENST00000376259.7/7133, intron 1 of 9)	1	12191713	12191773	61	1	100616438	ENST00000584158.1	-7013	ENSG00000263676	MIR4632	microRNA 4632
chr1	12191492	12191992	501	ATAC_1163	23.2792	5.70833	2	BT-20_peak_1844a	Promoter	1	12191713	12191773	61	1	100616438	ENST00000584158.1	0	ENSG00000263676	MIR4632	microRNA 4632
chr1	12208780	12209280	501	ATAC_1164	36.1686	23.7458	16	BT549_peak_3183b	3' UTR	1	12191838	12193008	1171	1	7133	ENST00000489921.1	16942	ENSG00000028137	TNFRSF1B	TNF receptor superfamily member 1B
chr1	12229704	12230204	501	ATAC_1165	17.6123	11.563	11	BT549_peak_3186	Promoter	1	12230030	12512047	282018	1	55187	ENST00000620676.6	0	ENSG00000048707	VPS13D	vacuolar protein sorting 13 homolog D
chr1	12230512	12231012	501	ATAC_1166	18.2402	8.20369	11	SKBR3_peak_2933a	Intron (ENST00000620676.6/55187, intron 1 of 69)	1	12230067	12512047	281981	1	55187	ENST00000613099.4	445	ENSG00000048707	VPS13D	vacuolar protein sorting 13 homolog D
chr1	12231092	12231592	501	ATAC_1167	43.9636	19.773	11	SKBR3_peak_2933b	Intron (ENST00000620676.6/55187, intron 1 of 69)	1	12230067	12512047	281981	1	55187	ENST00000613099.4	1025	ENSG00000048707	VPS13D	vacuolar protein sorting 13 homolog D
chr1	12232147	12232647	501	ATAC_1168	57.0438	12.3864	8	HCC70_peak_3425	Intron (ENST00000620676.6/55187, intron 1 of 69)	1	12230067	12512047	281981	1	55187	ENST00000613099.4	2080	ENSG00000048707	VPS13D	vacuolar protein sorting 13 homolog D
chr1	12244521	12245021	501	ATAC_1169	141.633	30.754	3	HCC70_peak_3428c	Promoter	1	12244424	12249603	5180	1	55187	ENST00000476169.1	97	ENSG00000048707	VPS13D	vacuolar protein sorting 13 homolog D
chr1	12272038	12272538	501	ATAC_1170	71.7798	14.8881	4	MDA-MB-453_peak_1258	Intron (ENST00000620676.6/55187, intron 17 of 69)	1	12277121	12510361	233241	1	55187	ENST00000011700.10	-4583	ENSG00000048707	VPS13D	vacuolar protein sorting 13 homolog D
chr1	12356241	12356741	501	ATAC_1171	111.427	23.1114	6	MDA-MB-453_peak_1265b	Promoter	1	12356351	12510346	153996	1	55187	ENST00000646411.1	0	ENSG00000048707	VPS13D	vacuolar protein sorting 13 homolog D
chr1	12368607	12369107	501	ATAC_1172	49.6477	10.2976	2	MDA-MB-453_peak_1266	Intron (ENST00000620676.6/55187, intron 53 of 69)	1	12367670	12512047	144378	1	55187	ENST00000543710.5	937	ENSG00000048707	VPS13D	vacuolar protein sorting 13 homolog D
chr1	12381143	12381643	501	ATAC_1173	120.451	34.2985	6	YMB1_peak_1345b	Intron (ENST00000620676.6/55187, intron 57 of 69)	1	12382996	12509030	126035	1	55187	ENST00000645371.1	-1353	ENSG00000048707	VPS13D	vacuolar protein sorting 13 homolog D
chr1	12386049	12386549	501	ATAC_1174	55.695	20.8286	5	HCC1806_peak_2072	Exon (ENST00000620676.6/55187, exon 60 of 70)	1	12382996	12509030	126035	1	55187	ENST00000645371.1	3053	ENSG00000048707	VPS13D	vacuolar protein sorting 13 homolog D
chr1	12406952	12407452	501	ATAC_1175	43.4636	14.0275	3	HCC1395_peak_1279e	Promoter	1	12407254	12416827	9574	1	55187	ENST00000476045.5	0	ENSG00000048707	VPS13D	vacuolar protein sorting 13 homolog D
chr1	12413597	12414097	501	ATAC_1176	41.349	8.97846	3	HCC70_peak_3448	Intron (ENST00000620676.6/55187, intron 63 of 69)	1	12409838	12416827	6990	1	55187	ENST00000481484.1	3759	ENSG00000048707	VPS13D	vacuolar protein sorting 13 homolog D
chr1	12424095	12424595	501	ATAC_1177	23.0147	7.42781	2	HCC1395_peak_1283	Intron (ENST00000620676.6/55187, intron 65 of 69)	1	12409838	12416827	6990	1	55187	ENST00000481484.1	14257	ENSG00000048707	VPS13D	vacuolar protein sorting 13 homolog D
chr1	12433636	12434136	501	ATAC_1178	29.336	9.012	4	MDA-MB-157_peak_2268	Intron (ENST00000620676.6/55187, intron 65 of 69)	1	12409838	12416827	6990	1	55187	ENST00000481484.1	23798	ENSG00000048707	VPS13D	vacuolar protein sorting 13 homolog D
chr1	12434156	12434656	501	ATAC_1179	70.033	21.5141	7	MDA-MB-157_peak_2269	Intron (ENST00000620676.6/55187, intron 65 of 69)	1	12409838	12416827	6990	1	55187	ENST00000481484.1	24318	ENSG00000048707	VPS13D	vacuolar protein sorting 13 homolog D
chr1	12436933	12437433	501	ATAC_1180	50.0238	18.7077	5	HCC1806_peak_2079	Intron (ENST00000620676.6/55187, intron 65 of 69)	1	12409838	12416827	6990	1	55187	ENST00000481484.1	27095	ENSG00000048707	VPS13D	vacuolar protein sorting 13 homolog D
chr1	12447211	12447711	501	ATAC_1181	26.1521	8.03391	3	MDA-MB-157_peak_2272	Intron (ENST00000620676.6/55187, intron 65 of 69)	1	12464940	12512047	47108	1	55187	ENST00000543766.2	-17229	ENSG00000048707	VPS13D	vacuolar protein sorting 13 homolog D
chr1	12447719	12448219	501	ATAC_1182	14.2308	9.34296	4	BT549_peak_3213a	Intron (ENST00000620676.6/55187, intron 65 of 69)	1	12464940	12512047	47108	1	55187	ENST00000543766.2	-16721	ENSG00000048707	VPS13D	vacuolar protein sorting 13 homolog D
chr1	12448659	12449159	501	ATAC_1183	34.7057	7.53594	2	HCC70_peak_3455b	Intron (ENST00000620676.6/55187, intron 65 of 69)	1	12464940	12512047	47108	1	55187	ENST00000543766.2	-15781	ENSG00000048707	VPS13D	vacuolar protein sorting 13 homolog D
chr1	12449413	12449913	501	ATAC_1184	18.8666	5.50622	2	MDA-MB-231_peak_1723	Intron (ENST00000620676.6/55187, intron 65 of 69)	1	12464940	12512047	47108	1	55187	ENST00000543766.2	-15027	ENSG00000048707	VPS13D	vacuolar protein sorting 13 homolog D
chr1	12453873	12454373	501	ATAC_1185	36.2213	16.2908	6	SKBR3_peak_2950b	3' UTR	1	12464940	12512047	47108	1	55187	ENST00000543766.2	-10567	ENSG00000048707	VPS13D	vacuolar protein sorting 13 homolog D
chr1	12454520	12455020	501	ATAC_1186	83.528	25.6597	10	MDA-MB-157_peak_2277	Intron (ENST00000620676.6/55187, intron 65 of 69)	1	12464940	12512047	47108	1	55187	ENST00000543766.2	-9920	ENSG00000048707	VPS13D	vacuolar protein sorting 13 homolog D
chr1	12464564	12465064	501	ATAC_1187	28.4663	18.689	6	BT549_peak_3221	Promoter	1	12464940	12512047	47108	1	55187	ENST00000543766.2	0	ENSG00000048707	VPS13D	vacuolar protein sorting 13 homolog D
chr1	12475477	12475977	501	ATAC_1188	150.087	32.5897	12	HCC70_peak_3467b	Intron (ENST00000620676.6/55187, intron 67 of 69)	1	12478549	12506972	28424	1	55187	ENST00000645148.1	-2572	ENSG00000048707	VPS13D	vacuolar protein sorting 13 homolog D
chr1	12478015	12478515	501	ATAC_1189	289.521	62.8662	21	HCC70_peak_3468b	Promoter	1	12478549	12506972	28424	1	55187	ENST00000645148.1	-34	ENSG00000048707	VPS13D	vacuolar protein sorting 13 homolog D
chr1	12478516	12479016	501	ATAC_1190	39.6463	9.72174	12	BT-20_peak_1875c	Promoter	1	12478549	12506972	28424	1	55187	ENST00000645148.1	0	ENSG00000048707	VPS13D	vacuolar protein sorting 13 homolog D
chr1	12480707	12481207	501	ATAC_1191	247.635	53.7711	18	HCC70_peak_3469d	Intron (ENST00000620676.6/55187, intron 67 of 69)	1	12478549	12506972	28424	1	55187	ENST00000645148.1	2158	ENSG00000048707	VPS13D	vacuolar protein sorting 13 homolog D
chr1	12485500	12486000	501	ATAC_1192	31.9006	7.89759	5	MDA361_peak_1418b	Intron (ENST00000620676.6/55187, intron 67 of 69)	1	12478549	12506972	28424	1	55187	ENST00000645148.1	6951	ENSG00000048707	VPS13D	vacuolar protein sorting 13 homolog D
chr1	12486280	12486780	501	ATAC_1193	37.1823	14.9691	6	HCC1937_peak_1542b	Intron (ENST00000620676.6/55187, intron 67 of 69)	1	12478549	12506972	28424	1	55187	ENST00000645148.1	7731	ENSG00000048707	VPS13D	vacuolar protein sorting 13 homolog D
chr1	12488621	12489121	501	ATAC_1194	26.2414	8.4692	2	HCC1395_peak_1302	Intron (ENST00000620676.6/55187, intron 67 of 69)	1	12497098	12507163	10066	1	55187	ENST00000647414.1	-7977	ENSG00000048707	VPS13D	vacuolar protein sorting 13 homolog D
chr1	12528139	12528639	501	ATAC_1195	45.0885	12.6083	7	HCC1954_peak_1569	Exon (ENST00000416696.1/ENST00000416696.1, exon 2 of 2)	1	12507246	12507397	152	1	677882	ENST00000459326.1	20893	ENSG00000239149	SNORA59B	small nucleolar RNA, H/ACA box 59B
chr1	12540231	12540731	501	ATAC_1196	286.525	88.0203	12	MDA-MB-157_peak_2295b	Distal Intergenic	1	12507246	12507397	152	1	677882	ENST00000459326.1	32985	ENSG00000239149	SNORA59B	small nucleolar RNA, H/ACA box 59B
chr1	12549767	12550267	501	ATAC_1197	81.3835	30.4355	15	HCC1806_peak_2103b	Distal Intergenic	1	12578957	12579023	67	2	102466722	ENST00000622213.1	28756	ENSG00000276830	MIR6730	microRNA 6730
chr1	12556334	12556834	501	ATAC_1198	149.607	45.9592	10	MDA-MB-157_peak_2309a	Distal Intergenic	1	12578957	12579023	67	2	102466722	ENST00000622213.1	22189	ENSG00000276830	MIR6730	microRNA 6730
chr1	12565994	12566494	501	ATAC_1199	39.0322	14.5971	3	HCC1806_peak_2108	Downstream (1-2kb)	1	12578957	12579023	67	2	102466722	ENST00000622213.1	12529	ENSG00000276830	MIR6730	microRNA 6730
chr1	12573751	12574251	501	ATAC_1200	147.966	32.1291	11	HCC70_peak_3499c	Intron (ENST00000616661.5/9249, intron 4 of 5)	1	12578957	12579023	67	2	102466722	ENST00000622213.1	4772	ENSG00000276830	MIR6730	microRNA 6730
chr1	12580210	12580710	501	ATAC_1201	73.7833	23.813	6	HCC1395_peak_1312b	5' UTR	1	12578957	12579023	67	2	102466722	ENST00000622213.1	-1187	ENSG00000276830	MIR6730	microRNA 6730
chr1	12588154	12588654	501	ATAC_1202	66.1432	14.3622	2	HCC70_peak_3506b	Intron (ENST00000616661.5/9249, intron 1 of 5)	1	12578718	12596308	17591	2	9249	ENST00000430996.2	7654	ENSG00000162496	DHRS3	dehydrogenase/reductase 3
chr1	12591099	12591599	501	ATAC_1203	66.9543	22.2493	3	MDA-MB-468_peak_2856a	Intron (ENST00000616661.5/9249, intron 1 of 5)	1	12578718	12596308	17591	2	9249	ENST00000430996.2	4709	ENSG00000162496	DHRS3	dehydrogenase/reductase 3
chr1	12593475	12593975	501	ATAC_1204	41.0043	12.5965	2	MDA-MB-157_peak_2326	Intron (ENST00000616661.5/9249, intron 1 of 5)	1	12578718	12596308	17591	2	9249	ENST00000430996.2	2333	ENSG00000162496	DHRS3	dehydrogenase/reductase 3
chr1	12595081	12595581	501	ATAC_1205	34.6213	15.6981	8	HCC1143_peak_2046a	Intron (ENST00000616661.5/9249, intron 1 of 5)	1	12578718	12596308	17591	2	9249	ENST00000430996.2	727	ENSG00000162496	DHRS3	dehydrogenase/reductase 3
chr1	12595817	12596317	501	ATAC_1206	313.203	68.0084	22	HCC70_peak_3513d	Promoter	1	12578718	12596308	17591	2	9249	ENST00000430996.2	0	ENSG00000162496	DHRS3	dehydrogenase/reductase 3
chr1	12596342	12596842	501	ATAC_1207	124.795	81.9318	13	BT549_peak_3257b	Promoter	1	12578718	12596308	17591	2	9249	ENST00000430996.2	-34	ENSG00000162496	DHRS3	dehydrogenase/reductase 3
chr1	12597715	12598215	501	ATAC_1208	197.904	42.9726	10	HCC70_peak_3514b	Intron (ENST00000616661.5/9249, intron 1 of 5)	1	12578718	12596308	17591	2	9249	ENST00000430996.2	-1407	ENSG00000162496	DHRS3	dehydrogenase/reductase 3
chr1	12601860	12602360	501	ATAC_1209	122.006	37.4802	3	MDA-MB-157_peak_2337	Intron (ENST00000616661.5/9249, intron 1 of 5)	1	12578718	12596308	17591	2	9249	ENST00000430996.2	-5552	ENSG00000162496	DHRS3	dehydrogenase/reductase 3
chr1	12604307	12604807	501	ATAC_1210	160.457	49.2923	12	MDA-MB-157_peak_2339a	Intron (ENST00000616661.5/9249, intron 1 of 5)	1	12578718	12596308	17591	2	9249	ENST00000430996.2	-7999	ENSG00000162496	DHRS3	dehydrogenase/reductase 3
chr1	12616045	12616545	501	ATAC_1211	139.141	40.6083	18	MDA-MB-231_peak_1760b	Intron (ENST00000616661.5/9249, intron 1 of 5)	1	12579768	12616696	36929	2	9249	ENST00000482265.1	151	ENSG00000162496	DHRS3	dehydrogenase/reductase 3
chr1	12618176	12618676	501	ATAC_1212	91.6748	34.2842	18	HCC1806_peak_2131b	Promoter	1	12567910	12618210	50301	2	9249	ENST00000616661.5	0	ENSG00000162496	DHRS3	dehydrogenase/reductase 3
chr1	12618980	12619480	501	ATAC_1213	100.05	37.4164	16	HCC1806_peak_2131d	Promoter	1	12567910	12618210	50301	2	9249	ENST00000616661.5	-770	ENSG00000162496	DHRS3	dehydrogenase/reductase 3
chr1	12619738	12620238	501	ATAC_1214	87.4577	26.8669	19	MDA-MB-157_peak_2346e	Distal Intergenic	1	12567910	12618210	50301	2	9249	ENST00000616661.5	-1528	ENSG00000162496	DHRS3	dehydrogenase/reductase 3
chr1	12620312	12620812	501	ATAC_1215	38.1283	12.3056	3	HCC1395_peak_1332b	Distal Intergenic	1	12567910	12618210	50301	2	9249	ENST00000616661.5	-2102	ENSG00000162496	DHRS3	dehydrogenase/reductase 3
chr1	12622342	12622842	501	ATAC_1216	26.074	9.91438	2	HCC1187_peak_5825b	Distal Intergenic	1	12567910	12618210	50301	2	9249	ENST00000616661.5	-4132	ENSG00000162496	DHRS3	dehydrogenase/reductase 3
chr1	12636366	12636866	501	ATAC_1217	195.866	46.3135	3	Hs578T_peak_2134a	Distal Intergenic	1	12644547	12667086	22540	1	343066	ENST00000376221.1	-7681	ENSG00000204518	AADACL4	arylacetamide deacetylase like 4
chr1	12658911	12659411	501	ATAC_1218	27.7348	8.52011	6	MDA-MB-157_peak_2360	Intron (ENST00000376221.1/343066, intron 2 of 3)	1	12644547	12667086	22540	1	343066	ENST00000376221.1	14364	ENSG00000204518	AADACL4	arylacetamide deacetylase like 4
chr1	12708308	12708808	501	ATAC_1219	65.7013	18.3724	2	HCC1954_peak_1605	Distal Intergenic	1	12716110	12728760	12651	1	126767	ENST00000359318.8	-7302	ENSG00000188984	AADACL3	arylacetamide deacetylase like 3
chr1	12798847	12799347	501	ATAC_1220	9.45164	6.2053	3	BT549_peak_3299	Distal Intergenic	1	12794691	12796485	1795	1	65121	ENST00000400814.3	4156	ENSG00000116721	PRAMEF1	PRAME family member 1
chr1	12810274	12810774	501	ATAC_1221	12.5951	8.26908	2	BT549_peak_3301a	Distal Intergenic	1	12822686	12823159	474	2	105376745	ENST00000438401.1	12385	ENSG00000228338	LINC01784	long intergenic non-protein coding RNA 1784
chr1	12810806	12811306	501	ATAC_1222	71.7588	47.1119	4	BT549_peak_3301c	Distal Intergenic	1	12822686	12823159	474	2	105376745	ENST00000438401.1	11853	ENSG00000228338	LINC01784	long intergenic non-protein coding RNA 1784
chr1	12811316	12811816	501	ATAC_1223	69.5632	45.6704	2	BT549_peak_3301d	Distal Intergenic	1	12822686	12823159	474	2	105376745	ENST00000438401.1	11343	ENSG00000228338	LINC01784	long intergenic non-protein coding RNA 1784
chr1	12851650	12852150	501	ATAC_1224	87.4146	57.3904	3	BT549_peak_3308	Distal Intergenic	1	12847408	12848725	1318	2	343069	ENST00000317869.6	-2925	ENSG00000179172	HNRNPCL1	heterogeneous nuclear ribonucleoprotein C like 1
chr1	13543906	13544406	501	ATAC_1225	18.733	5.84224	2	T47D_peak_1371	Distal Intergenic	1	13474973	13514003	39031	2	126755	ENST00000376085.4	-29903	ENSG00000162494	LRRC38	leucine rich repeat containing 38
chr1	13550630	13551130	501	ATAC_1226	30.2038	8.60056	3	YMB1_peak_1399	Distal Intergenic	1	13583465	13617957	34493	1	10630	ENST00000294489.10	-32335	ENSG00000162493	PDPN	podoplanin
chr1	13556171	13556671	501	ATAC_1227	79.5602	22.6548	4	YMB1_peak_1400	Distal Intergenic	1	13583465	13617957	34493	1	10630	ENST00000294489.10	-26794	ENSG00000162493	PDPN	podoplanin
chr1	13583916	13584416	501	ATAC_1228	57.609	21.5444	2	HCC1806_peak_2168	Promoter	1	13584093	13615964	31872	1	10630	ENST00000509009.5	0	ENSG00000162493	PDPN	podoplanin
chr1	13600025	13600525	501	ATAC_1229	52.7609	12.4756	4	Hs578T_peak_2173	Intron (ENST00000294489.10/10630, intron 1 of 5)	1	13585480	13616259	30780	1	10630	ENST00000488631.1	14545	ENSG00000162493	PDPN	podoplanin
chr1	13605014	13605514	501	ATAC_1230	91.9344	29.6711	3	HCC1395_peak_1353	Intron (ENST00000294489.10/10630, intron 1 of 5)	1	13585480	13616259	30780	1	10630	ENST00000488631.1	19534	ENSG00000162493	PDPN	podoplanin
chr1	13665631	13666131	501	ATAC_1231	9.45164	6.2053	2	BT549_peak_3328	Distal Intergenic	1	13700198	13749463	49266	1	7799	ENST00000484063.6	-34067	ENSG00000116731	PRDM2	PR/SET domain 2
chr1	13699995	13700495	501	ATAC_1232	23.0453	7.0795	4	MDA-MB-157_peak_2388	Promoter	1	13700198	13749463	49266	1	7799	ENST00000484063.6	0	ENSG00000116731	PRDM2	PR/SET domain 2
chr1	13748601	13749101	501	ATAC_1233	12.5951	8.26908	2	BT549_peak_3334	Promoter	1	13749403	13788079	38677	1	7799	ENST00000413440.5	-302	ENSG00000116731	PRDM2	PR/SET domain 2
chr1	13749139	13749639	501	ATAC_1234	251.075	77.1301	23	MDA-MB-157_peak_2392b	Promoter	1	13749403	13788079	38677	1	7799	ENST00000413440.5	0	ENSG00000116731	PRDM2	PR/SET domain 2
chr1	13749669	13750169	501	ATAC_1235	35.911	11.0318	2	MDA-MB-157_peak_2392d	Intron (ENST00000376048.9/7799, intron 6 of 7)	1	13749436	13823419	73984	1	7799	ENST00000505823.5	233	ENSG00000116731	PRDM2	PR/SET domain 2
chr1	13760879	13761379	501	ATAC_1236	37.1348	9.19341	2	MDA361_peak_1471	Intron (ENST00000376048.9/7799, intron 6 of 7)	1	13771726	13778463	6738	1	7799	ENST00000487453.1	-10347	ENSG00000116731	PRDM2	PR/SET domain 2
chr1	13764420	13764920	501	ATAC_1237	29.4277	6.95832	2	Hs578T_peak_2197	Intron (ENST00000376048.9/7799, intron 6 of 7)	1	13771726	13778463	6738	1	7799	ENST00000487453.1	-6806	ENSG00000116731	PRDM2	PR/SET domain 2
chr1	13798759	13799259	501	ATAC_1238	59.5342	22.2644	4	HCC1806_peak_2190	Intron (ENST00000376048.9/7799, intron 6 of 7)	1	13771726	13778463	6738	1	7799	ENST00000487453.1	27033	ENSG00000116731	PRDM2	PR/SET domain 2
chr1	13801695	13802195	501	ATAC_1239	28.3065	6.14643	2	HCC70_peak_3585d	Intron (ENST00000376048.9/7799, intron 6 of 7)	1	13771726	13778463	6738	1	7799	ENST00000487453.1	29969	ENSG00000116731	PRDM2	PR/SET domain 2
chr1	13828800	13829300	501	ATAC_1240	61.2979	15.1754	10	MDA361_peak_1477	Distal Intergenic	1	13771726	13778463	6738	1	7799	ENST00000487453.1	57074	ENSG00000116731	PRDM2	PR/SET domain 2
chr1	13829308	13829808	501	ATAC_1241	64.3501	26.0961	6	BT474_peak_2350b	Distal Intergenic	1	13771726	13778463	6738	1	7799	ENST00000487453.1	57582	ENSG00000116731	PRDM2	PR/SET domain 2
chr1	13832045	13832545	501	ATAC_1242	91.2305	18.9224	2	MDA-MB-453_peak_1348a	Distal Intergenic	1	13892792	15118043	1225252	1	23254	ENST00000636203.1	-60247	ENSG00000189337	KAZN	kazrin, periplakin interacting protein
chr1	13832568	13833068	501	ATAC_1243	73.6874	15.2837	3	MDA-MB-453_peak_1348b	Distal Intergenic	1	13892792	15118043	1225252	1	23254	ENST00000636203.1	-59724	ENSG00000189337	KAZN	kazrin, periplakin interacting protein
chr1	13960319	13960819	501	ATAC_1244	21.5231	6.61188	3	MDA-MB-157_peak_2408	Intron (ENST00000636564.1/ENST00000636564.1, intron 1 of 2)	1	13892792	15118043	1225252	1	23254	ENST00000636203.1	67527	ENSG00000189337	KAZN	kazrin, periplakin interacting protein
chr1	13965750	13966250	501	ATAC_1245	26.4101	6.47607	3	BT-20_peak_1973	Intron (ENST00000636564.1/ENST00000636564.1, intron 1 of 2)	1	13892792	15118043	1225252	1	23254	ENST00000636203.1	72958	ENSG00000189337	KAZN	kazrin, periplakin interacting protein
chr1	14055354	14055854	501	ATAC_1246	34.2132	22.462	4	BT549_peak_3361a	Intron (ENST00000636564.1/ENST00000636564.1, intron 1 of 2)	1	13892792	15118043	1225252	1	23254	ENST00000636203.1	162562	ENSG00000189337	KAZN	kazrin, periplakin interacting protein
chr1	14137998	14138498	501	ATAC_1247	34.4996	9.6473	2	HCC1954_peak_1638	Intron (ENST00000636564.1/ENST00000636564.1, intron 1 of 2)	1	14348947	14351324	2378	2	105376762	ENST00000661309.1	212826	ENSG00000234593	KAZN-AS1	KAZN antisense RNA 1
chr1	14140661	14141161	501	ATAC_1248	22.9205	15.048	4	BT549_peak_3376	Intron (ENST00000636564.1/ENST00000636564.1, intron 1 of 2)	1	14348947	14351324	2378	2	105376762	ENST00000661309.1	210163	ENSG00000234593	KAZN-AS1	KAZN antisense RNA 1
chr1	14142274	14142774	501	ATAC_1249	21.4341	6.91768	2	HCC1395_peak_1382	Intron (ENST00000636564.1/ENST00000636564.1, intron 1 of 2)	1	14348947	14351324	2378	2	105376762	ENST00000661309.1	208550	ENSG00000234593	KAZN-AS1	KAZN antisense RNA 1
chr1	14190481	14190981	501	ATAC_1250	16.125	7.31144	2	HCC1143_peak_2106	Intron (ENST00000636564.1/ENST00000636564.1, intron 2 of 2)	1	14348947	14351324	2378	2	105376762	ENST00000661309.1	160343	ENSG00000234593	KAZN-AS1	KAZN antisense RNA 1
chr1	14267868	14268368	501	ATAC_1251	19.6106	8.8919	4	HCC1143_peak_2108	Intron (ENST00000636564.1/ENST00000636564.1, intron 2 of 2)	1	14348947	14351324	2378	2	105376762	ENST00000661309.1	82956	ENSG00000234593	KAZN-AS1	KAZN antisense RNA 1
chr1	14291140	14291640	501	ATAC_1252	26.5371	9.54572	3	MCF7_peak_2567	Intron (ENST00000636564.1/ENST00000636564.1, intron 2 of 2)	1	14348947	14351324	2378	2	105376762	ENST00000661309.1	59684	ENSG00000234593	KAZN-AS1	KAZN antisense RNA 1
chr1	14345931	14346431	501	ATAC_1253	57.6372	16.8214	2	MDA-MB-231_peak_1818a	Exon (ENST00000666654.1/105376762, exon 6 of 7)	1	14348947	14351324	2378	2	105376762	ENST00000661309.1	4893	ENSG00000234593	KAZN-AS1	KAZN antisense RNA 1
chr1	14360956	14361456	501	ATAC_1254	39.0528	11.3976	2	MDA-MB-231_peak_1819	Intron (ENST00000636203.1/23254, intron 2 of 16)	1	14348947	14351324	2378	2	105376762	ENST00000661309.1	-9632	ENSG00000234593	KAZN-AS1	KAZN antisense RNA 1
chr1	14424575	14425075	501	ATAC_1255	69.8812	14.4943	2	MDA-MB-453_peak_1387b	Intron (ENST00000636203.1/23254, intron 2 of 16)	1	14390655	14419973	29319	2	105376762	ENST00000670776.1	-4602	ENSG00000234593	KAZN-AS1	KAZN antisense RNA 1
chr1	14426756	14427256	501	ATAC_1256	75.6037	15.6812	3	MDA-MB-453_peak_1388a	Intron (ENST00000636203.1/23254, intron 2 of 16)	1	14390655	14419973	29319	2	105376762	ENST00000670776.1	-6783	ENSG00000234593	KAZN-AS1	KAZN antisense RNA 1
chr1	14441194	14441694	501	ATAC_1257	21.1224	13.8675	2	BT549_peak_3394a	Intron (ENST00000636203.1/23254, intron 2 of 16)	1	14390655	14419973	29319	2	105376762	ENST00000670776.1	-21221	ENSG00000234593	KAZN-AS1	KAZN antisense RNA 1
chr1	14465916	14466416	501	ATAC_1258	87.2765	18.1023	6	MDA-MB-453_peak_1392	Intron (ENST00000636203.1/23254, intron 2 of 16)	1	14390655	14419973	29319	2	105376762	ENST00000670776.1	-45943	ENSG00000234593	KAZN-AS1	KAZN antisense RNA 1
chr1	14485815	14486315	501	ATAC_1259	15.9042	10.4416	3	BT549_peak_3401	Intron (ENST00000636203.1/23254, intron 2 of 16)	1	14390655	14419973	29319	2	105376762	ENST00000670776.1	-65842	ENSG00000234593	KAZN-AS1	KAZN antisense RNA 1
chr1	14486755	14487255	501	ATAC_1260	52.4201	34.4154	10	BT549_peak_3402c	Intron (ENST00000636203.1/23254, intron 2 of 16)	1	14390655	14419973	29319	2	105376762	ENST00000670776.1	-66782	ENSG00000234593	KAZN-AS1	KAZN antisense RNA 1
chr1	14517395	14517895	501	ATAC_1261	54.4958	17.5881	3	HCC1395_peak_1403	Intron (ENST00000636203.1/23254, intron 2 of 16)	1	14598685	15118043	519359	1	23254	ENST00000376030.7	-80790	ENSG00000189337	KAZN	kazrin, periplakin interacting protein
chr1	14522790	14523290	501	ATAC_1262	50.7145	9.7171	2	MDA-MB-436_peak_2138	Intron (ENST00000636203.1/23254, intron 2 of 16)	1	14598685	15118043	519359	1	23254	ENST00000376030.7	-75395	ENSG00000189337	KAZN	kazrin, periplakin interacting protein
chr1	14598171	14598671	501	ATAC_1263	18.9485	6.94139	2	HCC38_peak_1324b	Promoter	1	14598685	15118043	519359	1	23254	ENST00000376030.7	-14	ENSG00000189337	KAZN	kazrin, periplakin interacting protein
chr1	14598826	14599326	501	ATAC_1264	31.9006	7.89759	2	MDA361_peak_1508b	5' UTR	1	14598717	15065797	467081	1	23254	ENST00000503743.5	109	ENSG00000189337	KAZN	kazrin, periplakin interacting protein
chr1	14704638	14705138	501	ATAC_1265	61.5002	17.9488	2	MDA-MB-231_peak_1861	Intron (ENST00000636203.1/23254, intron 3 of 16)	1	14598717	15065797	467081	1	23254	ENST00000503743.5	105921	ENSG00000189337	KAZN	kazrin, periplakin interacting protein
chr1	14731794	14732294	501	ATAC_1266	45.0885	12.6083	9	HCC1954_peak_1650b	Intron (ENST00000636203.1/23254, intron 3 of 16)	1	14598717	15065797	467081	1	23254	ENST00000503743.5	133077	ENSG00000189337	KAZN	kazrin, periplakin interacting protein
chr1	14732299	14732799	501	ATAC_1267	36.6908	7.0301	9	MDA-MB-436_peak_2159	Intron (ENST00000636203.1/23254, intron 3 of 16)	1	14598717	15065797	467081	1	23254	ENST00000503743.5	133582	ENSG00000189337	KAZN	kazrin, periplakin interacting protein
chr1	14732981	14733481	501	ATAC_1268	41.5006	11.605	4	HCC1954_peak_1651b	Intron (ENST00000636203.1/23254, intron 3 of 16)	1	14598717	15065797	467081	1	23254	ENST00000503743.5	134264	ENSG00000189337	KAZN	kazrin, periplakin interacting protein
chr1	14742109	14742609	501	ATAC_1269	136.571	44.0772	11	HCC1395_peak_1421a	Intron (ENST00000636203.1/23254, intron 3 of 16)	1	14598717	15065797	467081	1	23254	ENST00000503743.5	143392	ENSG00000189337	KAZN	kazrin, periplakin interacting protein
chr1	14789652	14790152	501	ATAC_1270	67.8913	21.9114	3	HCC1395_peak_1425	Intron (ENST00000636203.1/23254, intron 3 of 16)	1	14924130	15068152	144023	1	23254	ENST00000361144.9	-133978	ENSG00000189337	KAZN	kazrin, periplakin interacting protein
chr1	14822376	14822876	501	ATAC_1271	37.3414	14.7409	2	DU4475_peak_2709a	Intron (ENST00000636203.1/23254, intron 3 of 16)	1	14924130	15068152	144023	1	23254	ENST00000361144.9	-101254	ENSG00000189337	KAZN	kazrin, periplakin interacting protein
chr1	14833581	14834081	501	ATAC_1272	43.0443	9.34657	6	HCC70_peak_3611b	Intron (ENST00000636203.1/23254, intron 3 of 16)	1	14924130	15068152	144023	1	23254	ENST00000361144.9	-90049	ENSG00000189337	KAZN	kazrin, periplakin interacting protein
chr1	14880309	14880809	501	ATAC_1273	58.756	38.5752	3	BT549_peak_3449c	Intron (ENST00000636203.1/23254, intron 3 of 16)	1	14924130	15068152	144023	1	23254	ENST00000361144.9	-43321	ENSG00000189337	KAZN	kazrin, periplakin interacting protein
chr1	14880845	14881345	501	ATAC_1274	195.686	42.491	8	HCC70_peak_3617b	Intron (ENST00000636203.1/23254, intron 3 of 16)	1	14924130	15068152	144023	1	23254	ENST00000361144.9	-42785	ENSG00000189337	KAZN	kazrin, periplakin interacting protein
chr1	14894798	14895298	501	ATAC_1275	186.854	40.5732	7	HCC70_peak_3620a	Intron (ENST00000636203.1/23254, intron 3 of 16)	1	14924130	15068152	144023	1	23254	ENST00000361144.9	-28832	ENSG00000189337	KAZN	kazrin, periplakin interacting protein
chr1	14899564	14900064	501	ATAC_1276	43.9636	19.773	4	SKBR3_peak_3109	Intron (ENST00000636203.1/23254, intron 3 of 16)	1	14924130	15068152	144023	1	23254	ENST00000361144.9	-24066	ENSG00000189337	KAZN	kazrin, periplakin interacting protein
chr1	14910812	14911312	501	ATAC_1277	69.5821	25.4899	12	HCC38_peak_1339a	Intron (ENST00000636203.1/23254, intron 3 of 16)	1	14924130	15068152	144023	1	23254	ENST00000361144.9	-12818	ENSG00000189337	KAZN	kazrin, periplakin interacting protein
chr1	14911390	14911890	501	ATAC_1278	85.3426	34.3578	11	HCC1937_peak_1640c	Intron (ENST00000636203.1/23254, intron 3 of 16)	1	14924130	15068152	144023	1	23254	ENST00000361144.9	-12240	ENSG00000189337	KAZN	kazrin, periplakin interacting protein
chr1	14913591	14914091	501	ATAC_1279	35.485	13.2706	5	HCC1806_peak_2245a	Intron (ENST00000636203.1/23254, intron 3 of 16)	1	14924130	15068152	144023	1	23254	ENST00000361144.9	-10039	ENSG00000189337	KAZN	kazrin, periplakin interacting protein
chr1	14914258	14914758	501	ATAC_1280	19.9293	8.96338	3	SKBR3_peak_3117	Intron (ENST00000636203.1/23254, intron 3 of 16)	1	14924130	15068152	144023	1	23254	ENST00000361144.9	-9372	ENSG00000189337	KAZN	kazrin, periplakin interacting protein
chr1	14923847	14924347	501	ATAC_1281	69.8498	15.1671	9	HCC70_peak_3637b	Promoter	1	14924130	15068152	144023	1	23254	ENST00000361144.9	0	ENSG00000189337	KAZN	kazrin, periplakin interacting protein
chr1	14924367	14924867	501	ATAC_1282	53.4755	11.6116	8	HCC70_peak_3637d	Exon (ENST00000361144.9/23254, exon 1 of 8)	1	14924130	15068152	144023	1	23254	ENST00000361144.9	237	ENSG00000189337	KAZN	kazrin, periplakin interacting protein
chr1	14926098	14926598	501	ATAC_1283	18.2495	7.40077	2	BT474_peak_2448	Intron (ENST00000636203.1/23254, intron 3 of 16)	1	14924130	15068152	144023	1	23254	ENST00000361144.9	1968	ENSG00000189337	KAZN	kazrin, periplakin interacting protein
chr1	14929414	14929914	501	ATAC_1284	53.914	21.2832	7	DU4475_peak_2726a	Promoter	1	14929800	15056145	126346	1	23254	ENST00000376028.8	0	ENSG00000189337	KAZN	kazrin, periplakin interacting protein
chr1	14945311	14945811	501	ATAC_1285	55.2543	11.9978	9	HCC70_peak_3647b	Promoter	1	14945919	15065797	119879	1	23254	ENST00000400797.3	-108	ENSG00000189337	KAZN	kazrin, periplakin interacting protein
chr1	14945923	14946423	501	ATAC_1286	31.4734	6.83409	8	HCC70_peak_3647e	Promoter	1	14945919	15065797	119879	1	23254	ENST00000400797.3	4	ENSG00000189337	KAZN	kazrin, periplakin interacting protein
chr1	14946845	14947345	501	ATAC_1287	162.915	35.3751	8	HCC70_peak_3647g	Intron (ENST00000636203.1/23254, intron 3 of 16)	1	14945919	15065797	119879	1	23254	ENST00000400797.3	926	ENSG00000189337	KAZN	kazrin, periplakin interacting protein
chr1	14954003	14954503	501	ATAC_1288	186.854	40.5732	9	HCC70_peak_3650a	Intron (ENST00000636203.1/23254, intron 3 of 16)	1	14945919	15065797	119879	1	23254	ENST00000400797.3	8084	ENSG00000189337	KAZN	kazrin, periplakin interacting protein
chr1	14955366	14955866	501	ATAC_1289	60.6538	13.1703	7	HCC70_peak_3652a	Intron (ENST00000636203.1/23254, intron 3 of 16)	1	14945919	15065797	119879	1	23254	ENST00000400797.3	9447	ENSG00000189337	KAZN	kazrin, periplakin interacting protein
chr1	14955891	14956391	501	ATAC_1290	73.6874	15.2837	2	MDA-MB-453_peak_1420c	Intron (ENST00000636203.1/23254, intron 3 of 16)	1	14945919	15065797	119879	1	23254	ENST00000400797.3	9972	ENSG00000189337	KAZN	kazrin, periplakin interacting protein
chr1	14968422	14968922	501	ATAC_1291	154.344	33.514	11	HCC70_peak_3656a	Intron (ENST00000636203.1/23254, intron 4 of 16)	1	14945919	15065797	119879	1	23254	ENST00000400797.3	22503	ENSG00000189337	KAZN	kazrin, periplakin interacting protein
chr1	14968934	14969434	501	ATAC_1292	79.3868	23.1691	5	MDA-MB-231_peak_1895b	Intron (ENST00000636203.1/23254, intron 4 of 16)	1	14945919	15065797	119879	1	23254	ENST00000400797.3	23015	ENSG00000189337	KAZN	kazrin, periplakin interacting protein
chr1	14970109	14970609	501	ATAC_1293	28.6087	8.34945	2	MDA-MB-231_peak_1898	Intron (ENST00000636203.1/23254, intron 4 of 16)	1	14945919	15065797	119879	1	23254	ENST00000400797.3	24190	ENSG00000189337	KAZN	kazrin, periplakin interacting protein
chr1	14977285	14977785	501	ATAC_1294	104.671	22.7281	4	HCC70_peak_3658	Intron (ENST00000636203.1/23254, intron 4 of 16)	1	14945919	15065797	119879	1	23254	ENST00000400797.3	31366	ENSG00000189337	KAZN	kazrin, periplakin interacting protein
chr1	14996131	14996631	501	ATAC_1295	186.985	54.5716	4	MDA-MB-231_peak_1900a	Intron (ENST00000636203.1/23254, intron 4 of 16)	1	14945919	15065797	119879	1	23254	ENST00000400797.3	50212	ENSG00000189337	KAZN	kazrin, periplakin interacting protein
chr1	14996649	14997149	501	ATAC_1296	27.8714	6.59033	2	Hs578T_peak_2294b	Intron (ENST00000636203.1/23254, intron 4 of 16)	1	14945919	15065797	119879	1	23254	ENST00000400797.3	50730	ENSG00000189337	KAZN	kazrin, periplakin interacting protein
chr1	15019921	15020421	501	ATAC_1297	76.3602	18.7244	4	BT-20_peak_2071	Intron (ENST00000636203.1/23254, intron 4 of 16)	1	14945919	15065797	119879	1	23254	ENST00000400797.3	74002	ENSG00000189337	KAZN	kazrin, periplakin interacting protein
chr1	15027470	15027970	501	ATAC_1298	69.8498	15.1671	13	HCC70_peak_3669a	Intron (ENST00000636203.1/23254, intron 4 of 16)	1	14945919	15065797	119879	1	23254	ENST00000400797.3	81551	ENSG00000189337	KAZN	kazrin, periplakin interacting protein
chr1	15028103	15028603	501	ATAC_1299	71.7167	15.5725	5	HCC70_peak_3670	Intron (ENST00000636203.1/23254, intron 4 of 16)	1	14945919	15065797	119879	1	23254	ENST00000400797.3	82184	ENSG00000189337	KAZN	kazrin, periplakin interacting protein
chr1	15046417	15046917	501	ATAC_1300	14.2308	9.34296	4	BT549_peak_3490	Intron (ENST00000636203.1/23254, intron 6 of 16)	1	14945919	15065797	119879	1	23254	ENST00000400797.3	100498	ENSG00000189337	KAZN	kazrin, periplakin interacting protein
chr1	15056828	15057328	501	ATAC_1301	28.6087	8.34945	2	MDA-MB-231_peak_1909	Intron (ENST00000636203.1/23254, intron 7 of 16)	1	15111869	15152458	40590	2	200197	ENST00000404665.4	95130	ENSG00000175147	TMEM51-AS1	TMEM51 antisense RNA 1
chr1	15089217	15089717	501	ATAC_1302	67.3425	25.1845	2	HCC1806_peak_2270	Intron (ENST00000636203.1/23254, intron 10 of 16)	1	15111869	15152458	40590	2	200197	ENST00000404665.4	62741	ENSG00000175147	TMEM51-AS1	TMEM51 antisense RNA 1
chr1	15090326	15090826	501	ATAC_1303	171.559	37.2521	13	HCC70_peak_3689b	Intron (ENST00000636203.1/23254, intron 10 of 16)	1	15111869	15152458	40590	2	200197	ENST00000404665.4	61632	ENSG00000175147	TMEM51-AS1	TMEM51 antisense RNA 1
chr1	15100298	15100798	501	ATAC_1304	11.0006	7.22224	2	BT549_peak_3497	Intron (ENST00000636203.1/23254, intron 12 of 16)	1	15111869	15152458	40590	2	200197	ENST00000404665.4	51660	ENSG00000175147	TMEM51-AS1	TMEM51 antisense RNA 1
chr1	15128443	15128943	501	ATAC_1305	110.698	24.0368	21	HCC70_peak_3694a	Intron (ENST00000310916.6/200197, intron 1 of 5)	1	15111869	15152458	40590	2	200197	ENST00000404665.4	23515	ENSG00000175147	TMEM51-AS1	TMEM51 antisense RNA 1
chr1	15139641	15140141	501	ATAC_1306	91.8611	36.2632	4	DU4475_peak_2747a	Intron (ENST00000310916.6/200197, intron 1 of 5)	1	15111869	15152458	40590	2	200197	ENST00000404665.4	12317	ENSG00000175147	TMEM51-AS1	TMEM51 antisense RNA 1
chr1	15141678	15142178	501	ATAC_1307	28.3065	6.14643	2	HCC70_peak_3698a	Intron (ENST00000310916.6/200197, intron 1 of 5)	1	15111869	15152458	40590	2	200197	ENST00000404665.4	10280	ENSG00000175147	TMEM51-AS1	TMEM51 antisense RNA 1
chr1	15142201	15142701	501	ATAC_1308	53.4755	11.6116	2	HCC70_peak_3699	Intron (ENST00000310916.6/200197, intron 1 of 5)	1	15111869	15152458	40590	2	200197	ENST00000404665.4	9757	ENSG00000175147	TMEM51-AS1	TMEM51 antisense RNA 1
chr1	15152257	15152757	501	ATAC_1309	36.1686	23.7458	21	BT549_peak_3505b	Promoter	1	15111815	15152464	40650	2	200197	ENST00000310916.6	0	ENSG00000175147	TMEM51-AS1	TMEM51 antisense RNA 1
chr1	15152973	15153473	501	ATAC_1310	169.391	36.7813	19	HCC70_peak_3705d	Promoter	1	15115981	15153237	37257	2	200197	ENST00000650369.1	0	ENSG00000175147	TMEM51-AS1	TMEM51 antisense RNA 1
chr1	15153478	15153978	501	ATAC_1311	167.228	36.3116	20	HCC70_peak_3705f	Promoter	1	15119408	15153618	34211	2	200197	ENST00000669314.1	0	ENSG00000175147	TMEM51-AS1	TMEM51 antisense RNA 1
chr1	15154022	15154522	501	ATAC_1312	22.9205	15.048	6	BT549_peak_3505g	Intron (ENST00000428417.5/55092, intron 1 of 2)	1	15153768	15220393	66626	1	55092	ENST00000434578.6	254	ENSG00000171729	TMEM51	transmembrane protein 51
chr1	15154637	15155137	501	ATAC_1313	18.8666	5.50622	2	MDA-MB-231_peak_1923b	Intron (ENST00000428417.5/55092, intron 1 of 2)	1	15153768	15220393	66626	1	55092	ENST00000434578.6	869	ENSG00000171729	TMEM51	transmembrane protein 51
chr1	15168422	15168922	501	ATAC_1314	123.572	29.2192	4	Hs578T_peak_2325	Exon (ENST00000625027.2/727684, exon 2 of 2)	1	15164344	15171317	6974	2	727684	ENST00000424792.5	2395	NA	C1orf195	chromosome 1 open reading frame 195
chr1	15172577	15173077	501	ATAC_1315	46.4733	10.0911	3	HCC70_peak_3713b	Intron (ENST00000428417.5/55092, intron 1 of 2)	1	15168474	15171317	2844	2	727684	ENST00000625027.2	-1260	NA	C1orf195	chromosome 1 open reading frame 195
chr1	15174262	15174762	501	ATAC_1316	35.5723	14.0426	2	DU4475_peak_2758a	Intron (ENST00000428417.5/55092, intron 1 of 2)	1	15168474	15171317	2844	2	727684	ENST00000625027.2	-2945	NA	C1orf195	chromosome 1 open reading frame 195
chr1	15179022	15179522	501	ATAC_1317	67.4878	26.6416	10	DU4475_peak_2759	Intron (ENST00000428417.5/55092, intron 1 of 2)	1	15168474	15171317	2844	2	727684	ENST00000625027.2	-7705	NA	C1orf195	chromosome 1 open reading frame 195
chr1	15181058	15181558	501	ATAC_1318	26.927	12.2093	4	HCC1143_peak_2204a	Intron (ENST00000428417.5/55092, intron 1 of 2)	1	15168474	15171317	2844	2	727684	ENST00000625027.2	-9741	NA	C1orf195	chromosome 1 open reading frame 195
chr1	15195393	15195893	501	ATAC_1319	34.5611	8.47479	4	BT-20_peak_2107	Intron (ENST00000428417.5/55092, intron 1 of 2)	1	15168474	15171317	2844	2	727684	ENST00000625027.2	-24076	NA	C1orf195	chromosome 1 open reading frame 195
chr1	15200690	15201190	501	ATAC_1320	147.123	41.1408	16	HCC1954_peak_1716b	Intron (ENST00000428417.5/55092, intron 1 of 2)	1	15168474	15171317	2844	2	727684	ENST00000625027.2	-29373	NA	C1orf195	chromosome 1 open reading frame 195
chr1	15206383	15206883	501	ATAC_1321	114.747	24.916	9	HCC70_peak_3736a	Intron (ENST00000428417.5/55092, intron 1 of 2)	1	15168474	15171317	2844	2	727684	ENST00000625027.2	-35066	NA	C1orf195	chromosome 1 open reading frame 195
chr1	15207796	15208296	501	ATAC_1322	29.8815	6.48842	2	HCC70_peak_3737b	Intron (ENST00000428417.5/55092, intron 1 of 2)	1	15168474	15171317	2844	2	727684	ENST00000625027.2	-36479	NA	C1orf195	chromosome 1 open reading frame 195
chr1	15218460	15218960	501	ATAC_1323	56.1607	15.7045	5	HCC1954_peak_1723b	Intron (ENST00000428417.5/55092, intron 2 of 2)	1	15247272	15398126	150855	1	114827	ENST00000358897.8	-28312	ENSG00000142621	FHAD1	forkhead associated phosphopeptide binding domain 1
chr1	15229768	15230268	501	ATAC_1324	124.976	27.1371	9	HCC70_peak_3749	Distal Intergenic	1	15247272	15398126	150855	1	114827	ENST00000358897.8	-17004	ENSG00000142621	FHAD1	forkhead associated phosphopeptide binding domain 1
chr1	15246909	15247409	501	ATAC_1325	41.349	8.97846	2	HCC70_peak_3754a	Promoter	1	15247272	15398126	150855	1	114827	ENST00000358897.8	0	ENSG00000142621	FHAD1	forkhead associated phosphopeptide binding domain 1
chr1	15272393	15272893	501	ATAC_1326	35.5723	14.0426	7	DU4475_peak_2770b	Exon (ENST00000358897.8/114827, exon 3 of 31)	1	15287045	15289641	2597	1	114827	ENST00000462113.1	-14152	ENSG00000142621	FHAD1	forkhead associated phosphopeptide binding domain 1
chr1	15283446	15283946	501	ATAC_1327	92.7954	20.1495	6	HCC70_peak_3764	Intron (ENST00000358897.8/114827, intron 3 of 30)	1	15287045	15289641	2597	1	114827	ENST00000462113.1	-3099	ENSG00000142621	FHAD1	forkhead associated phosphopeptide binding domain 1
chr1	15284312	15284812	501	ATAC_1328	23.691	5.14423	3	HCC70_peak_3766a	Intron (ENST00000358897.8/114827, intron 3 of 30)	1	15287045	15289641	2597	1	114827	ENST00000462113.1	-2233	ENSG00000142621	FHAD1	forkhead associated phosphopeptide binding domain 1
chr1	15284923	15285423	501	ATAC_1329	120.867	26.2449	8	HCC70_peak_3766c	Intron (ENST00000358897.8/114827, intron 3 of 30)	1	15287045	15289641	2597	1	114827	ENST00000462113.1	-1622	ENSG00000142621	FHAD1	forkhead associated phosphopeptide binding domain 1
chr1	15304667	15305167	501	ATAC_1330	17.3657	6.85531	2	DU4475_peak_2775	Promoter	1	15305761	15330059	24299	1	114827	ENST00000375996.6	-594	ENSG00000142621	FHAD1	forkhead associated phosphopeptide binding domain 1
chr1	15305368	15305868	501	ATAC_1331	31.0009	7.33031	2	Hs578T_peak_2346c	Promoter	1	15305761	15330059	24299	1	114827	ENST00000375996.6	0	ENSG00000142621	FHAD1	forkhead associated phosphopeptide binding domain 1
chr1	15323114	15323614	501	ATAC_1332	90.8407	19.725	9	HCC70_peak_3771c	Promoter	1	15324469	15330008	5540	1	114827	ENST00000459961.1	-855	ENSG00000142621	FHAD1	forkhead associated phosphopeptide binding domain 1
chr1	15337596	15338096	501	ATAC_1333	117.473	27.7771	8	Hs578T_peak_2351b	Intron (ENST00000358897.8/114827, intron 14 of 30)	1	15341761	15384558	42798	1	114827	ENST00000444385.5	-3665	ENSG00000142621	FHAD1	forkhead associated phosphopeptide binding domain 1
chr1	15340222	15340722	501	ATAC_1334	149.607	45.9592	3	MDA-MB-157_peak_2488	Intron (ENST00000358897.8/114827, intron 14 of 30)	1	15341761	15384558	42798	1	114827	ENST00000444385.5	-1039	ENSG00000142621	FHAD1	forkhead associated phosphopeptide binding domain 1
chr1	15345833	15346333	501	ATAC_1335	59.5342	22.2644	4	HCC1806_peak_2318	Intron (ENST00000358897.8/114827, intron 17 of 30)	1	15345460	15360623	15164	1	114827	ENST00000532408.1	373	ENSG00000142621	FHAD1	forkhead associated phosphopeptide binding domain 1
chr1	15352306	15352806	501	ATAC_1336	86.9532	18.8809	10	HCC70_peak_3785b	Intron (ENST00000358897.8/114827, intron 18 of 30)	1	15357791	15364317	6527	1	114827	ENST00000483120.1	-4985	ENSG00000142621	FHAD1	forkhead associated phosphopeptide binding domain 1
chr1	15356802	15357302	501	ATAC_1337	40.8503	11.9222	4	MDA-MB-231_peak_1960c	Promoter	1	15357791	15364317	6527	1	114827	ENST00000483120.1	-489	ENSG00000142621	FHAD1	forkhead associated phosphopeptide binding domain 1
chr1	15400601	15401101	501	ATAC_1338	30.2887	11.3273	2	HCC1806_peak_2323	Distal Intergenic	1	15409888	15430339	20452	1	79180	ENST00000375980.9	-8787	ENSG00000142634	EFHD2	EF-hand domain family member D2
chr1	15409652	15410152	501	ATAC_1339	152.213	33.0513	21	HCC70_peak_3793b	Promoter	1	15409888	15430339	20452	1	79180	ENST00000375980.9	0	ENSG00000142634	EFHD2	EF-hand domain family member D2
chr1	15411588	15412088	501	ATAC_1340	7.9535	5.22172	2	BT549_peak_3558	Intron (ENST00000375980.9/79180, intron 1 of 3)	1	15410265	15429081	18817	1	79180	ENST00000445566.1	1323	ENSG00000142634	EFHD2	EF-hand domain family member D2
chr1	15412093	15412593	501	ATAC_1341	136.92	39.9601	2	MDA-MB-231_peak_1972c	Intron (ENST00000375980.9/79180, intron 1 of 3)	1	15410265	15429081	18817	1	79180	ENST00000445566.1	1828	ENSG00000142634	EFHD2	EF-hand domain family member D2
chr1	15415890	15416390	501	ATAC_1342	141.633	30.754	7	HCC70_peak_3794a	Intron (ENST00000375980.9/79180, intron 1 of 3)	1	15410265	15429081	18817	1	79180	ENST00000445566.1	5625	ENSG00000142634	EFHD2	EF-hand domain family member D2
chr1	15416899	15417399	501	ATAC_1343	37.9989	8.25102	3	HCC70_peak_3794d	Intron (ENST00000375980.9/79180, intron 1 of 3)	1	15410265	15429081	18817	1	79180	ENST00000445566.1	6634	ENSG00000142634	EFHD2	EF-hand domain family member D2
chr1	15417417	15417917	501	ATAC_1344	131.182	28.4847	10	HCC70_peak_3794f	Intron (ENST00000375980.9/79180, intron 1 of 3)	1	15410265	15429081	18817	1	79180	ENST00000445566.1	7152	ENSG00000142634	EFHD2	EF-hand domain family member D2
chr1	15418781	15419281	501	ATAC_1345	66.1432	14.3622	2	HCC70_peak_3795	Intron (ENST00000375980.9/79180, intron 1 of 3)	1	15410265	15429081	18817	1	79180	ENST00000445566.1	8516	ENSG00000142634	EFHD2	EF-hand domain family member D2
chr1	15424064	15424564	501	ATAC_1346	53.914	21.2832	4	DU4475_peak_2798b	Intron (ENST00000375980.9/79180, intron 1 of 3)	1	15410265	15429081	18817	1	79180	ENST00000445566.1	13799	ENSG00000142634	EFHD2	EF-hand domain family member D2
chr1	15426682	15427182	501	ATAC_1347	30.3658	11.9873	3	DU4475_peak_2803b	Exon (ENST00000375980.9/79180, exon 3 of 4)	1	15438442	15449242	10801	1	11330	ENST00000375943.6	-11260	ENSG00000162438	CTRC	chymotrypsin C
chr1	15432851	15433351	501	ATAC_1348	46.4733	10.0911	5	HCC70_peak_3810b	Distal Intergenic	1	15438442	15449242	10801	1	11330	ENST00000375943.6	-5091	ENSG00000162438	CTRC	chymotrypsin C
chr1	15457518	15458018	501	ATAC_1349	18.2495	7.40077	2	BT474_peak_2536	Exon (ENST00000497590.1/63036, exon 2 of 2)	1	15456747	15457623	877	1	63036	ENST00000497590.1	771	ENSG00000142615	CELA2A	chymotrypsin like elastase 2A
chr1	15459840	15460340	501	ATAC_1350	42.8181	15.6855	3	HCC38_peak_1376	Intron (ENST00000459653.1/63036, intron 2 of 3)	1	15456747	15457623	877	1	63036	ENST00000497590.1	3093	ENSG00000142615	CELA2A	chymotrypsin like elastase 2A
chr1	15463394	15463894	501	ATAC_1351	22.01	8.23122	3	HCC1806_peak_2337	Exon (ENST00000359621.5/63036, exon 5 of 8)	1	15465909	15483368	17460	1	51032	ENST00000494280.1	-2015	ENSG00000215704	CELA2B	chymotrypsin like elastase 2B
chr1	15501337	15501837	501	ATAC_1352	15.9042	10.4416	4	BT549_peak_3580	Intron (ENST00000546424.5/842, intron 6 of 7)	1	15492798	15507052	14255	2	842	ENST00000424908.5	5215	ENSG00000132906	CASP9	caspase 9
chr1	15523666	15524166	501	ATAC_1353	25.2106	5.47419	8	HCC70_peak_3836a	Promoter	1	15492366	15524192	31827	2	842	ENST00000400777.7	26	ENSG00000132906	CASP9	caspase 9
chr1	15524284	15524784	501	ATAC_1354	90.8407	19.725	18	HCC70_peak_3836c	Promoter	1	15490832	15524445	33614	2	842	ENST00000546424.5	0	ENSG00000132906	CASP9	caspase 9
chr1	15524804	15525304	501	ATAC_1355	21.1224	13.8675	12	BT549_peak_3586a	Promoter	1	15495273	15524889	29617	2	842	ENST00000447522.5	0	ENSG00000132906	CASP9	caspase 9
chr1	15526591	15527091	501	ATAC_1356	104.388	33.6904	23	HCC1395_peak_1508b	Promoter	1	15526813	15566595	39783	1	23341	ENST00000375838.5	0	ENSG00000116138	DNAJC16	DnaJ heat shock protein family (Hsp40) member C16
chr1	15559105	15559605	501	ATAC_1357	24.8364	8.93396	5	MCF7_peak_2735	Promoter	1	15559608	15592379	32772	1	23341	ENST00000483270.1	-3	ENSG00000116138	DNAJC16	DnaJ heat shock protein family (Hsp40) member C16
chr1	15584383	15584883	501	ATAC_1358	33.8834	12.4125	7	HCC38_peak_1388a	Exon (ENST00000375826.4/79814, exon 1 of 7)	1	15571699	15585051	13353	2	79814	ENST00000375826.4	168	ENSG00000116771	AGMAT	agmatinase
chr1	15601415	15601915	501	ATAC_1359	58.6887	12.1728	3	MDA-MB-453_peak_1479a	Intron (ENST00000428945.1/ENST00000428945.1, intron 1 of 1)	1	15617458	15669044	51587	1	84301	ENST00000480945.6	-15543	ENSG00000197312	DDI2	DNA damage inducible 1 homolog 2
chr1	15603368	15603868	501	ATAC_1360	59.7661	21.8941	21	HCC38_peak_1391b	Exon (ENST00000428945.1/ENST00000428945.1, exon 1 of 2)	1	15617458	15669044	51587	1	84301	ENST00000480945.6	-13590	ENSG00000197312	DDI2	DNA damage inducible 1 homolog 2
chr1	15615542	15616042	501	ATAC_1361	19.9293	8.96338	4	SKBR3_peak_3266	Distal Intergenic	1	15617458	15669044	51587	1	84301	ENST00000480945.6	-1416	ENSG00000197312	DDI2	DNA damage inducible 1 homolog 2
chr1	15616665	15617165	501	ATAC_1362	23.735	8.69482	8	HCC38_peak_1392a	Promoter	1	15617458	15669044	51587	1	84301	ENST00000480945.6	-293	ENSG00000197312	DDI2	DNA damage inducible 1 homolog 2
chr1	15617271	15617771	501	ATAC_1363	111.064	40.686	22	HCC38_peak_1392c	Promoter	1	15617458	15669044	51587	1	84301	ENST00000480945.6	0	ENSG00000197312	DDI2	DNA damage inducible 1 homolog 2
chr1	15617933	15618433	501	ATAC_1364	98.7022	21.432	17	HCC70_peak_3848f	Intron (ENST00000480945.6/84301, intron 1 of 9)	1	15617615	15627066	9452	1	84301	ENST00000546927.1	318	ENSG00000197312	DDI2	DNA damage inducible 1 homolog 2
chr1	15618698	15619198	501	ATAC_1365	37.9989	8.25102	3	HCC70_peak_3849	Intron (ENST00000480945.6/84301, intron 1 of 9)	1	15617615	15627066	9452	1	84301	ENST00000546927.1	1083	ENSG00000197312	DDI2	DNA damage inducible 1 homolog 2
chr1	15619936	15620436	501	ATAC_1366	41.349	8.97846	4	HCC70_peak_3851a	Intron (ENST00000480945.6/84301, intron 1 of 9)	1	15617615	15627066	9452	1	84301	ENST00000546927.1	2321	ENSG00000197312	DDI2	DNA damage inducible 1 homolog 2
chr1	15630311	15630811	501	ATAC_1367	32.4538	14.5964	2	SKBR3_peak_3276	Promoter	1	15630402	15661057	30656	1	84301	ENST00000320153.10	0	ENSG00000197312	DDI2	DNA damage inducible 1 homolog 2
chr1	15678510	15679010	501	ATAC_1368	73.3386	21.4039	7	MDA-MB-231_peak_2015	Distal Intergenic	1	15684320	15734769	50450	1	23207	ENST00000375799.8	-5310	ENSG00000116786	PLEKHM2	pleckstrin homology and RUN domain containing M2
chr1	15680004	15680504	501	ATAC_1369	63.0435	41.39	7	BT549_peak_3608	Distal Intergenic	1	15684320	15734769	50450	1	23207	ENST00000375799.8	-3816	ENSG00000116786	PLEKHM2	pleckstrin homology and RUN domain containing M2
chr1	15680896	15681396	501	ATAC_1370	32.2771	21.1909	12	BT549_peak_3609b	Distal Intergenic	1	15684320	15734769	50450	1	23207	ENST00000375799.8	-2924	ENSG00000116786	PLEKHM2	pleckstrin homology and RUN domain containing M2
chr1	15681566	15682066	501	ATAC_1371	22.01	8.23122	3	HCC1806_peak_2362e	Distal Intergenic	1	15684320	15734769	50450	1	23207	ENST00000375799.8	-2254	ENSG00000116786	PLEKHM2	pleckstrin homology and RUN domain containing M2
chr1	15703030	15703530	501	ATAC_1372	77.6121	28.4316	8	HCC38_peak_1405a	Intron (ENST00000375799.8/23207, intron 1 of 19)	1	15684556	15734769	50214	1	23207	ENST00000642363.1	18474	ENSG00000116786	PLEKHM2	pleckstrin homology and RUN domain containing M2
chr1	15703618	15704118	501	ATAC_1373	31.2285	11.8743	6	HCC1187_peak_6192	Intron (ENST00000375799.8/23207, intron 1 of 19)	1	15684556	15734769	50214	1	23207	ENST00000642363.1	19062	ENSG00000116786	PLEKHM2	pleckstrin homology and RUN domain containing M2
chr1	15722741	15723241	501	ATAC_1374	41.3705	10.1445	2	BT-20_peak_2189	Exon (ENST00000623689.3/ENST00000623689.3, exon 2 of 4)	1	15729845	15734115	4271	1	23207	ENST00000477849.1	-6604	ENSG00000116786	PLEKHM2	pleckstrin homology and RUN domain containing M2
chr1	15735957	15736457	501	ATAC_1375	42.7412	16.8726	2	DU4475_peak_2840b	Promoter	1	15736258	15741392	5135	1	284723	ENST00000294454.6	0	ENSG00000162461	SLC25A34	solute carrier family 25 member 34
chr1	15741309	15741809	501	ATAC_1376	137.437	29.8429	21	HCC70_peak_3881c	Promoter	1	15742499	15747982	5484	1	388595	ENST00000375782.2	-690	ENSG00000162460	TMEM82	transmembrane protein 82
chr1	15755587	15756087	501	ATAC_1377	7.9535	5.22172	2	BT549_peak_3646	Promoter	1	15756607	15765073	8467	1	54751	ENST00000496928.6	-520	ENSG00000162458	FBLIM1	filamin binding LIM protein 1
chr1	15756328	15756828	501	ATAC_1378	44.6497	16.3565	5	HCC38_peak_1412	Promoter	1	15756607	15765073	8467	1	54751	ENST00000496928.6	0	ENSG00000162458	FBLIM1	filamin binding LIM protein 1
chr1	15756970	15757470	501	ATAC_1379	26.7493	5.8083	2	HCC70_peak_3891b	Intron (ENST00000496928.6/54751, intron 1 of 3)	1	15756659	15786594	29936	1	54751	ENST00000375771.5	311	ENSG00000162458	FBLIM1	filamin binding LIM protein 1
chr1	15757958	15758458	501	ATAC_1380	31.4734	6.83409	2	HCC70_peak_3891e	Promoter	1	15757947	15765076	7130	1	54751	ENST00000502638.5	11	ENSG00000162458	FBLIM1	filamin binding LIM protein 1
chr1	15758885	15759385	501	ATAC_1381	43.0443	9.34657	4	HCC70_peak_3891g	Promoter	1	15758797	15767437	8641	1	54751	ENST00000431771.6	88	ENSG00000162458	FBLIM1	filamin binding LIM protein 1
chr1	15760881	15761381	501	ATAC_1382	51.5524	15.8369	3	MDA-MB-157_peak_2550b	Intron (ENST00000496928.6/54751, intron 2 of 3)	1	15758797	15767437	8641	1	54751	ENST00000431771.6	2084	ENSG00000162458	FBLIM1	filamin binding LIM protein 1
chr1	15780483	15780983	501	ATAC_1383	26.9157	10.0658	2	HCC1806_peak_2384a	Intron (ENST00000375771.5/54751, intron 9 of 9)	1	15777073	15784838	7766	1	54751	ENST00000509138.1	3410	ENSG00000162458	FBLIM1	filamin binding LIM protein 1
chr1	15786586	15787086	501	ATAC_1384	49.9513	10.8463	3	HCC70_peak_3904a	3' UTR	1	15777073	15784838	7766	1	54751	ENST00000509138.1	9513	ENSG00000162458	FBLIM1	filamin binding LIM protein 1
chr1	15787983	15788483	501	ATAC_1385	35.6387	13.0555	7	HCC38_peak_1420	Distal Intergenic	1	15777073	15784838	7766	1	54751	ENST00000509138.1	10910	ENSG00000162458	FBLIM1	filamin binding LIM protein 1
chr1	15788528	15789028	501	ATAC_1386	51.928	15.1552	8	MDA-MB-231_peak_2041	Distal Intergenic	1	15777073	15784838	7766	1	54751	ENST00000509138.1	11455	ENSG00000162458	FBLIM1	filamin binding LIM protein 1
chr1	15791922	15792422	501	ATAC_1387	15.9042	10.4416	8	BT549_peak_3664	Distal Intergenic	1	15777073	15784838	7766	1	54751	ENST00000509138.1	14849	ENSG00000162458	FBLIM1	filamin binding LIM protein 1
chr1	15795040	15795540	501	ATAC_1388	149.337	41.7599	16	HCC1954_peak_1807	Distal Intergenic	1	15807169	15809348	2180	2	440567	ENST00000483273.2	13808	ENSG00000233954	UQCRHL	ubiquinol-cytochrome c reductase hinge protein like
chr1	15796512	15797012	501	ATAC_1389	35.6387	13.0555	8	HCC38_peak_1426a	Distal Intergenic	1	15807169	15809348	2180	2	440567	ENST00000483273.2	12336	ENSG00000233954	UQCRHL	ubiquinol-cytochrome c reductase hinge protein like
chr1	15798986	15799486	501	ATAC_1390	209.052	45.3932	15	HCC70_peak_3917a	Distal Intergenic	1	15807169	15809348	2180	2	440567	ENST00000483273.2	9862	ENSG00000233954	UQCRHL	ubiquinol-cytochrome c reductase hinge protein like
chr1	15799948	15800448	501	ATAC_1391	208.584	58.3274	22	HCC1954_peak_1811d	Distal Intergenic	1	15807169	15809348	2180	2	440567	ENST00000483273.2	8900	ENSG00000233954	UQCRHL	ubiquinol-cytochrome c reductase hinge protein like
chr1	15801059	15801559	501	ATAC_1392	137.437	29.8429	10	HCC70_peak_3917h	Distal Intergenic	1	15807169	15809348	2180	2	440567	ENST00000483273.2	7789	ENSG00000233954	UQCRHL	ubiquinol-cytochrome c reductase hinge protein like
chr1	15802514	15803014	501	ATAC_1393	39.0528	11.3976	7	MDA-MB-231_peak_2051	Distal Intergenic	1	15807169	15809348	2180	2	440567	ENST00000483273.2	6334	ENSG00000233954	UQCRHL	ubiquinol-cytochrome c reductase hinge protein like
chr1	15815457	15815957	501	ATAC_1394	26.9311	7.85985	2	MDA-MB-231_peak_2055	Distal Intergenic	1	15807169	15809348	2180	2	440567	ENST00000483273.2	-6109	ENSG00000233954	UQCRHL	ubiquinol-cytochrome c reductase hinge protein like
chr1	15820386	15820886	501	ATAC_1395	27.0394	9.90532	5	HCC38_peak_1433	Distal Intergenic	1	15807169	15809348	2180	2	440567	ENST00000483273.2	-11038	ENSG00000233954	UQCRHL	ubiquinol-cytochrome c reductase hinge protein like
chr1	15826802	15827302	501	ATAC_1396	16.5809	7.4574	3	SKBR3_peak_3322	Distal Intergenic	1	15807169	15809348	2180	2	440567	ENST00000483273.2	-17454	ENSG00000233954	UQCRHL	ubiquinol-cytochrome c reductase hinge protein like
chr1	15829670	15830170	501	ATAC_1397	48.2064	10.4675	3	HCC70_peak_3931	Distal Intergenic	1	15847707	15940456	92750	1	23013	ENST00000375759.8	-17537	ENSG00000065526	SPEN	spen family transcriptional repressor
chr1	15832065	15832565	501	ATAC_1398	52.4214	14.6589	5	HCC1954_peak_1822a	Downstream (1-2kb)	1	15847707	15940456	92750	1	23013	ENST00000375759.8	-15142	ENSG00000065526	SPEN	spen family transcriptional repressor
chr1	15833235	15833735	501	ATAC_1399	88.8932	19.3021	16	HCC70_peak_3934b	Downstream (<1kb)	1	15847707	15940456	92750	1	23013	ENST00000375759.8	-13972	ENSG00000065526	SPEN	spen family transcriptional repressor
chr1	15834169	15834669	501	ATAC_1400	44.1676	28.9974	21	BT549_peak_3681a	Exon (ENST00000317122.2/729614, exon 2 of 2)	1	15847707	15940456	92750	1	23013	ENST00000375759.8	-13038	ENSG00000065526	SPEN	spen family transcriptional repressor
chr1	15834841	15835341	501	ATAC_1401	44.1676	28.9974	19	BT549_peak_3681c	Exon (ENST00000317122.2/729614, exon 2 of 2)	1	15847707	15940456	92750	1	23013	ENST00000375759.8	-12366	ENSG00000065526	SPEN	spen family transcriptional repressor
chr1	15835843	15836343	501	ATAC_1402	60.6538	13.1703	13	HCC70_peak_3936f	Exon (ENST00000317122.2/729614, exon 2 of 2)	1	15847707	15940456	92750	1	23013	ENST00000375759.8	-11364	ENSG00000065526	SPEN	spen family transcriptional repressor
chr1	15847299	15847799	501	ATAC_1403	52.1099	19.0894	21	HCC38_peak_1439b	Promoter	1	15847707	15940456	92750	1	23013	ENST00000375759.8	0	ENSG00000065526	SPEN	spen family transcriptional repressor
chr1	15848335	15848835	501	ATAC_1404	44.7525	9.71749	3	HCC70_peak_3940g	Promoter	1	15834474	15848147	13674	2	729614	ENST00000317122.2	-188	ENSG00000179743	FLJ37453	uncharacterized LOC729614
chr1	15849315	15849815	501	ATAC_1405	75.4764	16.3888	15	HCC70_peak_3941c	Intron (ENST00000375759.8/23013, intron 1 of 14)	1	15834474	15848147	13674	2	729614	ENST00000317122.2	-1168	ENSG00000179743	FLJ37453	uncharacterized LOC729614
chr1	15849909	15850409	501	ATAC_1406	43.4636	14.0275	9	HCC1395_peak_1554d	Intron (ENST00000375759.8/23013, intron 1 of 14)	1	15834474	15848147	13674	2	729614	ENST00000317122.2	-1762	ENSG00000179743	FLJ37453	uncharacterized LOC729614
chr1	15876382	15876882	501	ATAC_1407	23.5424	5.82836	2	MDA361_peak_1665	Promoter	1	15876576	15920906	44331	1	23013	ENST00000442985.1	0	ENSG00000065526	SPEN	spen family transcriptional repressor
chr1	15882521	15883021	501	ATAC_1408	53.914	21.2832	2	DU4475_peak_2879	Intron (ENST00000375759.8/23013, intron 3 of 14)	1	15876576	15920906	44331	1	23013	ENST00000442985.1	5945	ENSG00000065526	SPEN	spen family transcriptional repressor
chr1	15886246	15886746	501	ATAC_1409	136.571	44.0772	21	HCC1395_peak_1561c	Intron (ENST00000375759.8/23013, intron 3 of 14)	1	15876576	15920906	44331	1	23013	ENST00000442985.1	9670	ENSG00000065526	SPEN	spen family transcriptional repressor
chr1	15902841	15903341	501	ATAC_1410	32.021	9.34533	3	MDA-MB-231_peak_2073	Intron (ENST00000375759.8/23013, intron 3 of 14)	1	15876576	15920906	44331	1	23013	ENST00000442985.1	26265	ENSG00000065526	SPEN	spen family transcriptional repressor
chr1	15911862	15912362	501	ATAC_1411	41.349	8.97846	2	HCC70_peak_3956	Intron (ENST00000375759.8/23013, intron 5 of 14)	1	15938583	15939544	962	1	23013	ENST00000487496.1	-26221	ENSG00000065526	SPEN	spen family transcriptional repressor
chr1	15919246	15919746	501	ATAC_1412	45.8333	10.8375	5	Hs578T_peak_2455	Exon (ENST00000375759.8/23013, exon 8 of 15)	1	15938583	15939544	962	1	23013	ENST00000487496.1	-18837	ENSG00000065526	SPEN	spen family transcriptional repressor
chr1	15924658	15925158	501	ATAC_1413	129.108	28.0343	8	HCC70_peak_3961b	Intron (ENST00000375759.8/23013, intron 10 of 14)	1	15938583	15939544	962	1	23013	ENST00000487496.1	-13425	ENSG00000065526	SPEN	spen family transcriptional repressor
chr1	15939308	15939808	501	ATAC_1414	171.113	35.491	10	MDA-MB-453_peak_1528a	3' UTR	1	15938583	15939544	962	1	23013	ENST00000487496.1	725	ENSG00000065526	SPEN	spen family transcriptional repressor
chr1	15941859	15942359	501	ATAC_1415	14.3667	5.67142	2	DU4475_peak_2886	3' UTR	1	15941869	15942722	854	2	7709	ENST00000462525.1	363	ENSG00000116809	ZBTB17	zinc finger and BTB domain containing 17
chr1	15949488	15949988	501	ATAC_1416	317.972	69.044	12	HCC70_peak_3988c	Intron (ENST00000375743.8/7709, intron 2 of 15)	1	15945721	15947292	1572	2	7709	ENST00000464719.1	-2196	ENSG00000116809	ZBTB17	zinc finger and BTB domain containing 17
chr1	15950614	15951114	501	ATAC_1417	25.1702	10.2073	4	BT474_peak_2639b	Intron (ENST00000375743.8/7709, intron 2 of 15)	1	15945933	15952973	7041	2	7709	ENST00000494020.1	1859	ENSG00000116809	ZBTB17	zinc finger and BTB domain containing 17
chr1	15952660	15953160	501	ATAC_1418	158.62	34.4425	6	HCC70_peak_3991b	Promoter	1	15945933	15952973	7041	2	7709	ENST00000494020.1	0	ENSG00000116809	ZBTB17	zinc finger and BTB domain containing 17
chr1	15965948	15966448	501	ATAC_1419	16.8384	5.43446	2	HCC1395_peak_1576	Intron (ENST00000375743.8/7709, intron 2 of 15)	1	15941871	15976079	34209	2	7709	ENST00000537142.5	9631	ENSG00000116809	ZBTB17	zinc finger and BTB domain containing 17
chr1	15975320	15975820	501	ATAC_1420	19.3524	12.7055	5	BT549_peak_3731	Intron (ENST00000375743.8/7709, intron 1 of 15)	1	15941871	15976079	34209	2	7709	ENST00000537142.5	259	ENSG00000116809	ZBTB17	zinc finger and BTB domain containing 17
chr1	15975827	15976327	501	ATAC_1421	54.4958	17.5881	20	HCC1395_peak_1577b	Promoter	1	15941869	15976126	34258	2	7709	ENST00000375743.8	0	ENSG00000116809	ZBTB17	zinc finger and BTB domain containing 17
chr1	15994461	15994961	501	ATAC_1422	44.5702	17.5946	7	DU4475_peak_2895	Exon (ENST00000505954.1/ENST00000505954.1, exon 8 of 8)	1	16004236	16008807	4572	1	149563	ENST00000329454.2	-9275	ENSG00000183888	SRARP	steroid receptor associated and regulated protein
chr1	16003933	16004433	501	ATAC_1423	54.7386	15.5869	4	YMB1_peak_1579	Promoter	1	16004236	16008807	4572	1	149563	ENST00000329454.2	0	ENSG00000183888	SRARP	steroid receptor associated and regulated protein
chr1	16007111	16007611	501	ATAC_1424	108.682	23.599	3	HCC70_peak_4007b	3' UTR	1	16004236	16008807	4572	1	149563	ENST00000329454.2	2875	ENSG00000183888	SRARP	steroid receptor associated and regulated protein
chr1	16008987	16009487	501	ATAC_1425	21.1224	13.8675	8	BT549_peak_3733	Distal Intergenic	1	16004236	16008807	4572	1	149563	ENST00000329454.2	4751	ENSG00000183888	SRARP	steroid receptor associated and regulated protein
chr1	16012593	16013093	501	ATAC_1426	145.85	31.6696	9	HCC70_peak_4012b	Downstream (<1kb)	1	16015374	16017825	2452	2	27129	ENST00000463576.5	4732	ENSG00000173641	HSPB7	heat shock protein family B (small) member 7
chr1	16013119	16013619	501	ATAC_1427	120.867	26.2449	9	HCC70_peak_4012d	Downstream (<1kb)	1	16015374	16017825	2452	2	27129	ENST00000463576.5	4206	ENSG00000173641	HSPB7	heat shock protein family B (small) member 7
chr1	16017973	16018473	501	ATAC_1428	49.9324	22.4575	2	SKBR3_peak_3376b	Promoter	1	16014028	16018041	4014	2	27129	ENST00000411503.5	0	ENSG00000173641	HSPB7	heat shock protein family B (small) member 7
chr1	16032742	16033242	501	ATAC_1429	42.8087	8.20232	8	MDA-MB-436_peak_2393	Exon (ENST00000464764.5/1187, exon 23 of 24)	1	16026839	16030075	3237	1	1187	ENST00000491433.1	5903	ENSG00000186510	CLCNKA	chloride voltage-gated channel Ka
chr1	16056005	16056505	501	ATAC_1430	112.719	24.4756	18	HCC70_peak_4063c	Exon (ENST00000375679.8/1188, exon 19 of 20)	1	16052323	16057308	4986	1	1188	ENST00000431772.1	3682	ENSG00000184908	CLCNKB	chloride voltage-gated channel Kb
chr1	16072869	16073369	501	ATAC_1431	17.6123	11.563	2	BT549_peak_3761a	Intron (ENST00000375662.5/348487, intron 1 of 6)	1	16058279	16073632	15354	2	348487	ENST00000494078.1	263	ENSG00000185519	FAM131C	family with sequence similarity 131 member C
chr1	16073437	16073937	501	ATAC_1432	12.5951	8.26908	7	BT549_peak_3761b	Promoter	1	16057769	16073651	15883	2	348487	ENST00000375662.5	0	ENSG00000185519	FAM131C	family with sequence similarity 131 member C
chr1	16075198	16075698	501	ATAC_1433	44.1311	10.435	4	Hs578T_peak_2501	Distal Intergenic	1	16057769	16073651	15883	2	348487	ENST00000375662.5	-1547	ENSG00000185519	FAM131C	family with sequence similarity 131 member C
chr1	16075905	16076405	501	ATAC_1434	69.3528	20.2406	4	MDA-MB-231_peak_2120b	Distal Intergenic	1	16057769	16073651	15883	2	348487	ENST00000375662.5	-2254	ENSG00000185519	FAM131C	family with sequence similarity 131 member C
chr1	16076805	16077305	501	ATAC_1435	85.0207	18.4613	5	HCC70_peak_4083b	Distal Intergenic	1	16057769	16073651	15883	2	348487	ENST00000375662.5	-3154	ENSG00000185519	FAM131C	family with sequence similarity 131 member C
chr1	16078874	16079374	501	ATAC_1436	36.1686	23.7458	21	BT549_peak_3766	Distal Intergenic	1	16057769	16073651	15883	2	348487	ENST00000375662.5	-5223	ENSG00000185519	FAM131C	family with sequence similarity 131 member C
chr1	16082247	16082747	501	ATAC_1437	25.3258	9.99765	10	DU4475_peak_2926b	Distal Intergenic	1	16057769	16073651	15883	2	348487	ENST00000375662.5	-8596	ENSG00000185519	FAM131C	family with sequence similarity 131 member C
chr1	16088336	16088836	501	ATAC_1438	33.7357	12.6164	2	HCC1806_peak_2453a	Distal Intergenic	1	16057769	16073651	15883	2	348487	ENST00000375662.5	-14685	ENSG00000185519	FAM131C	family with sequence similarity 131 member C
chr1	16088981	16089481	501	ATAC_1439	99.5045	23.5283	5	Hs578T_peak_2508	Distal Intergenic	1	16057769	16073651	15883	2	348487	ENST00000375662.5	-15330	ENSG00000185519	FAM131C	family with sequence similarity 131 member C
chr1	16091196	16091696	501	ATAC_1440	50.2256	18.3991	5	HCC38_peak_1487	Distal Intergenic	1	16057769	16073651	15883	2	348487	ENST00000375662.5	-17545	ENSG00000185519	FAM131C	family with sequence similarity 131 member C
chr1	16104612	16105112	501	ATAC_1441	59.7661	21.8941	3	HCC38_peak_1491	Distal Intergenic	1	16133013	16133562	550	2	1969	ENST00000462805.1	28450	ENSG00000142627	EPHA2	EPH receptor A2
chr1	16120928	16121428	501	ATAC_1442	79.462	16.4814	8	MDA-MB-453_peak_1556	Downstream (2-3kb)	1	16133013	16133562	550	2	1969	ENST00000462805.1	12134	ENSG00000142627	EPHA2	EPH receptor A2
chr1	16121683	16122183	501	ATAC_1443	14.3238	5.35677	2	HCC1806_peak_2457c	Downstream (2-3kb)	1	16133013	16133562	550	2	1969	ENST00000462805.1	11379	ENSG00000142627	EPHA2	EPH receptor A2
chr1	16122305	16122805	501	ATAC_1444	39.0528	11.3976	8	MDA-MB-231_peak_2142a	Downstream (1-2kb)	1	16133013	16133562	550	2	1969	ENST00000462805.1	10757	ENSG00000142627	EPHA2	EPH receptor A2
chr1	16122852	16123352	501	ATAC_1445	57.0845	18.9695	13	MDA-MB-468_peak_3418c	Downstream (<1kb)	1	16133013	16133562	550	2	1969	ENST00000462805.1	10210	ENSG00000142627	EPHA2	EPH receptor A2
chr1	16138112	16138612	501	ATAC_1446	23.6234	8.8346	2	HCC1806_peak_2481b	Exon (ENST00000358432.8/1969, exon 4 of 17)	1	16133013	16133562	550	2	1969	ENST00000462805.1	-4550	ENSG00000142627	EPHA2	EPH receptor A2
chr1	16138678	16139178	501	ATAC_1447	67.4878	26.6416	11	DU4475_peak_2931b	Intron (ENST00000358432.8/1969, intron 3 of 16)	1	16133013	16133562	550	2	1969	ENST00000462805.1	-5116	ENSG00000142627	EPHA2	EPH receptor A2
chr1	16139482	16139982	501	ATAC_1448	141.633	30.754	10	HCC70_peak_4128d	Intron (ENST00000358432.8/1969, intron 3 of 16)	1	16133013	16133562	550	2	1969	ENST00000462805.1	-5920	ENSG00000142627	EPHA2	EPH receptor A2
chr1	16140229	16140729	501	ATAC_1449	7.9535	5.22172	2	BT549_peak_3808c	Intron (ENST00000358432.8/1969, intron 3 of 16)	1	16134560	16146450	11891	2	1969	ENST00000480202.1	5721	ENSG00000142627	EPHA2	EPH receptor A2
chr1	16143236	16143736	501	ATAC_1450	19.6106	8.8919	9	HCC1143_peak_2387a	Intron (ENST00000358432.8/1969, intron 3 of 16)	1	16134560	16146450	11891	2	1969	ENST00000480202.1	2714	ENSG00000142627	EPHA2	EPH receptor A2
chr1	16143746	16144246	501	ATAC_1451	337.155	73.2093	13	HCC70_peak_4131c	Intron (ENST00000358432.8/1969, intron 3 of 16)	1	16134560	16146450	11891	2	1969	ENST00000480202.1	2204	ENSG00000142627	EPHA2	EPH receptor A2
chr1	16144353	16144853	501	ATAC_1452	83.0959	18.0433	7	HCC70_peak_4131e	Intron (ENST00000358432.8/1969, intron 3 of 16)	1	16134560	16146450	11891	2	1969	ENST00000480202.1	1597	ENSG00000142627	EPHA2	EPH receptor A2
chr1	16144981	16145481	501	ATAC_1453	59.5632	17.3835	15	MDA-MB-231_peak_2165b	Intron (ENST00000358432.8/1969, intron 3 of 16)	1	16134560	16146450	11891	2	1969	ENST00000480202.1	969	ENSG00000142627	EPHA2	EPH receptor A2
chr1	16145529	16146029	501	ATAC_1454	233.828	55.2898	17	Hs578T_peak_2528c	Intron (ENST00000358432.8/1969, intron 3 of 16)	1	16134560	16146450	11891	2	1969	ENST00000480202.1	421	ENSG00000142627	EPHA2	EPH receptor A2
chr1	16146277	16146777	501	ATAC_1455	48.2644	31.6871	12	BT549_peak_3815f	Promoter	1	16134560	16146450	11891	2	1969	ENST00000480202.1	0	ENSG00000142627	EPHA2	EPH receptor A2
chr1	16146908	16147408	501	ATAC_1456	58.0732	13.7317	6	Hs578T_peak_2528g	Promoter	1	16134560	16146450	11891	2	1969	ENST00000480202.1	-458	ENSG00000142627	EPHA2	EPH receptor A2
chr1	16148272	16148772	501	ATAC_1457	31.4734	6.83409	2	HCC70_peak_4131p	Exon (ENST00000358432.8/1969, exon 3 of 17)	1	16134560	16146450	11891	2	1969	ENST00000480202.1	-1822	ENSG00000142627	EPHA2	EPH receptor A2
chr1	16149800	16150300	501	ATAC_1458	31.4734	6.83409	2	HCC70_peak_4131u	Intron (ENST00000358432.8/1969, intron 2 of 16)	1	16134560	16146450	11891	2	1969	ENST00000480202.1	-3350	ENSG00000142627	EPHA2	EPH receptor A2
chr1	16150477	16150977	501	ATAC_1459	28.3065	6.14643	2	HCC70_peak_4131w	Exon (ENST00000358432.8/1969, exon 2 of 17)	1	16134560	16146450	11891	2	1969	ENST00000480202.1	-4027	ENSG00000142627	EPHA2	EPH receptor A2
chr1	16151112	16151612	501	ATAC_1460	114.747	24.916	8	HCC70_peak_4131y	Intron (ENST00000358432.8/1969, intron 1 of 16)	1	16148378	16156052	7675	2	1969	ENST00000461614.1	4440	ENSG00000142627	EPHA2	EPH receptor A2
chr1	16151951	16152451	501	ATAC_1461	31.4734	6.83409	2	HCC70_peak_4131bb	Intron (ENST00000358432.8/1969, intron 1 of 16)	1	16148378	16156052	7675	2	1969	ENST00000461614.1	3601	ENSG00000142627	EPHA2	EPH receptor A2
chr1	16152541	16153041	501	ATAC_1462	51.7078	11.2278	2	HCC70_peak_4131bd	Intron (ENST00000358432.8/1969, intron 1 of 16)	1	16148378	16156052	7675	2	1969	ENST00000461614.1	3011	ENSG00000142627	EPHA2	EPH receptor A2
chr1	16153602	16154102	501	ATAC_1463	43.0443	9.34657	2	HCC70_peak_4131bg	Intron (ENST00000358432.8/1969, intron 1 of 16)	1	16148378	16156052	7675	2	1969	ENST00000461614.1	1950	ENSG00000142627	EPHA2	EPH receptor A2
chr1	16154224	16154724	501	ATAC_1464	25.2106	5.47419	2	HCC70_peak_4131bi	Intron (ENST00000358432.8/1969, intron 1 of 16)	1	16148378	16156052	7675	2	1969	ENST00000461614.1	1328	ENSG00000142627	EPHA2	EPH receptor A2
chr1	16154916	16155416	501	ATAC_1465	322.752	70.0819	18	HCC70_peak_4131bk	Exon (ENST00000424774.1/ENST00000424774.1, exon 1 of 2)	1	16148378	16156052	7675	2	1969	ENST00000461614.1	636	ENSG00000142627	EPHA2	EPH receptor A2
chr1	16155852	16156352	501	ATAC_1466	121.894	44.6533	20	HCC38_peak_1513c	Promoter	1	16124337	16156069	31733	2	1969	ENST00000358432.8	0	ENSG00000142627	EPHA2	EPH receptor A2
chr1	16156807	16157307	501	ATAC_1467	53.914	21.2832	4	DU4475_peak_2951b	Promoter	1	16124337	16156069	31733	2	1969	ENST00000358432.8	-738	ENSG00000142627	EPHA2	EPH receptor A2
chr1	16157996	16158496	501	ATAC_1468	61.6055	24.3195	2	DU4475_peak_2954	Distal Intergenic	1	16124337	16156069	31733	2	1969	ENST00000358432.8	-1927	ENSG00000142627	EPHA2	EPH receptor A2
chr1	16158878	16159378	501	ATAC_1469	131.182	28.4847	7	HCC70_peak_4132d	Exon (ENST00000426353.1/ENST00000426353.1, exon 1 of 2)	1	16124337	16156069	31733	2	1969	ENST00000358432.8	-2809	ENSG00000142627	EPHA2	EPH receptor A2
chr1	16164178	16164678	501	ATAC_1470	209.052	45.3932	13	HCC70_peak_4138a	Distal Intergenic	1	16124337	16156069	31733	2	1969	ENST00000358432.8	-8109	ENSG00000142627	EPHA2	EPH receptor A2
chr1	16165401	16165901	501	ATAC_1471	66.1432	14.3622	3	HCC70_peak_4138c	Distal Intergenic	1	16124337	16156069	31733	2	1969	ENST00000358432.8	-9332	ENSG00000142627	EPHA2	EPH receptor A2
chr1	16167256	16167756	501	ATAC_1472	49.9513	10.8463	3	HCC70_peak_4143a	Distal Intergenic	1	16124337	16156069	31733	2	1969	ENST00000358432.8	-11187	ENSG00000142627	EPHA2	EPH receptor A2
chr1	16167790	16168290	501	ATAC_1473	57.0438	12.3864	11	HCC70_peak_4143c	Distal Intergenic	1	16124337	16156069	31733	2	1969	ENST00000358432.8	-11721	ENSG00000142627	EPHA2	EPH receptor A2
chr1	16173069	16173569	501	ATAC_1474	294.235	63.8897	20	HCC70_peak_4152a	Distal Intergenic	1	16124337	16156069	31733	2	1969	ENST00000358432.8	-17000	ENSG00000142627	EPHA2	EPH receptor A2
chr1	16173596	16174096	501	ATAC_1475	53.701	21.6193	17	HCC1937_peak_1931c	Distal Intergenic	1	16124337	16156069	31733	2	1969	ENST00000358432.8	-17527	ENSG00000142627	EPHA2	EPH receptor A2
chr1	16174300	16174800	501	ATAC_1476	48.1581	18.01	8	HCC1806_peak_2505d	Distal Intergenic	1	16124337	16156069	31733	2	1969	ENST00000358432.8	-18231	ENSG00000142627	EPHA2	EPH receptor A2
chr1	16175816	16176316	501	ATAC_1477	131.182	28.4847	16	HCC70_peak_4153c	Distal Intergenic	1	16124337	16156069	31733	2	1969	ENST00000358432.8	-19747	ENSG00000142627	EPHA2	EPH receptor A2
chr1	16178547	16179047	501	ATAC_1478	18.8148	7.5746	2	HCC1937_peak_1936	Distal Intergenic	1	16124337	16156069	31733	2	1969	ENST00000358432.8	-22478	ENSG00000142627	EPHA2	EPH receptor A2
chr1	16181810	16182310	501	ATAC_1479	144.014	52.7565	19	HCC38_peak_1525b	Distal Intergenic	1	16204900	16206526	1627	2	128272	ENST00000478210.1	24216	ENSG00000142632	ARHGEF19	Rho guanine nucleotide exchange factor 19
chr1	16183116	16183616	501	ATAC_1480	51.8131	20.8593	4	HCC1937_peak_1938a	Distal Intergenic	1	16204900	16206526	1627	2	128272	ENST00000478210.1	22910	ENSG00000142632	ARHGEF19	Rho guanine nucleotide exchange factor 19
chr1	16184553	16185053	501	ATAC_1481	51.9021	19.4102	7	HCC1806_peak_2515a	Distal Intergenic	1	16204900	16206526	1627	2	128272	ENST00000478210.1	21473	ENSG00000142632	ARHGEF19	Rho guanine nucleotide exchange factor 19
chr1	16187598	16188098	501	ATAC_1482	40.7553	16.4076	14	HCC1937_peak_1940	Distal Intergenic	1	16204900	16206526	1627	2	128272	ENST00000478210.1	18428	ENSG00000142632	ARHGEF19	Rho guanine nucleotide exchange factor 19
chr1	16188148	16188648	501	ATAC_1483	14.3238	5.35677	3	HCC1806_peak_2517b	Distal Intergenic	1	16204900	16206526	1627	2	128272	ENST00000478210.1	17878	ENSG00000142632	ARHGEF19	Rho guanine nucleotide exchange factor 19
chr1	16188921	16189421	501	ATAC_1484	94.7573	20.5755	7	HCC70_peak_4166a	Distal Intergenic	1	16204900	16206526	1627	2	128272	ENST00000478210.1	17105	ENSG00000142632	ARHGEF19	Rho guanine nucleotide exchange factor 19
chr1	16191942	16192442	501	ATAC_1485	36.5496	13.8976	2	HCC1187_peak_6455	Distal Intergenic	1	16204900	16206526	1627	2	128272	ENST00000478210.1	14084	ENSG00000142632	ARHGEF19	Rho guanine nucleotide exchange factor 19
chr1	16206463	16206963	501	ATAC_1486	224.802	53.1555	20	Hs578T_peak_2556b	Promoter	1	16204811	16206543	1733	2	128272	ENST00000449495.1	0	ENSG00000142632	ARHGEF19	Rho guanine nucleotide exchange factor 19
chr1	16207433	16207933	501	ATAC_1487	49.9513	10.8463	3	HCC70_peak_4184d	Promoter	1	16197854	16207011	9158	2	128272	ENST00000478117.5	-422	ENSG00000142632	ARHGEF19	Rho guanine nucleotide exchange factor 19
chr1	16208197	16208697	501	ATAC_1488	98.7022	21.432	2	HCC70_peak_4184g	Exon (ENST00000270747.8/128272, exon 2 of 16)	1	16197854	16207011	9158	2	128272	ENST00000478117.5	-1186	ENSG00000142632	ARHGEF19	Rho guanine nucleotide exchange factor 19
chr1	16212429	16212929	501	ATAC_1489	25.3766	9.29619	8	HCC38_peak_1537c	Promoter	1	16197854	16212652	14799	2	128272	ENST00000270747.8	0	ENSG00000142632	ARHGEF19	Rho guanine nucleotide exchange factor 19
chr1	16216128	16216628	501	ATAC_1490	94.7573	20.5755	3	HCC70_peak_4190a	Exon (ENST00000442385.5/ENST00000442385.5, exon 2 of 3)	1	16197854	16212652	14799	2	128272	ENST00000270747.8	-3476	ENSG00000142632	ARHGEF19	Rho guanine nucleotide exchange factor 19
chr1	16217277	16217777	501	ATAC_1491	89.7534	21.2226	16	Hs578T_peak_2559b	Exon (ENST00000475369.1/ENST00000475369.1, exon 1 of 2)	1	16197854	16212652	14799	2	128272	ENST00000270747.8	-4625	ENSG00000142632	ARHGEF19	Rho guanine nucleotide exchange factor 19
chr1	16236057	16236557	501	ATAC_1492	238.467	51.7804	21	HCC70_peak_4192a	Intron (ENST00000375599.8/79363, intron 1 of 4)	1	16232281	16236659	4379	2	79363	ENST00000434014.1	102	ENSG00000132881	CPLANE2	ciliogenesis and planar polarity effector 2
chr1	16237031	16237531	501	ATAC_1493	94.0912	34.4683	23	HCC38_peak_1543d	Promoter	1	16231692	16237183	5492	2	79363	ENST00000375599.8	0	ENSG00000132881	CPLANE2	ciliogenesis and planar polarity effector 2
chr1	16244319	16244819	501	ATAC_1494	19.8769	6.41511	3	HCC1395_peak_1646	Downstream (2-3kb)	1	16231692	16237183	5492	2	79363	ENST00000375599.8	-7136	ENSG00000132881	CPLANE2	ciliogenesis and planar polarity effector 2
chr1	16248667	16249167	501	ATAC_1495	75.4764	16.3888	3	HCC70_peak_4197b	3' UTR	1	16251082	16253427	2346	2	54455	ENST00000456164.5	4260	ENSG00000037637	FBXO42	F-box protein 42
chr1	16254481	16254981	501	ATAC_1496	52.0201	20.5355	2	DU4475_peak_2997c	Promoter	1	16251082	16253593	2512	2	54455	ENST00000444116.1	-888	ENSG00000037637	FBXO42	F-box protein 42
chr1	16321025	16321525	501	ATAC_1497	32.9302	10.628	2	HCC1395_peak_1650a	Intron (ENST00000375592.8/54455, intron 1 of 9)	1	16292314	16315367	23054	2	54455	ENST00000478089.1	-5658	ENSG00000037637	FBXO42	F-box protein 42
chr1	16324280	16324780	501	ATAC_1498	50.7685	16.3851	7	HCC1395_peak_1652	Intron (ENST00000375592.8/54455, intron 1 of 9)	1	16292314	16315367	23054	2	54455	ENST00000478089.1	-8913	ENSG00000037637	FBXO42	F-box protein 42
chr1	16334521	16335021	501	ATAC_1499	29.8815	6.48842	3	HCC70_peak_4206	Intron (ENST00000375592.8/54455, intron 1 of 9)	1	16246840	16352480	105641	2	54455	ENST00000375592.8	17459	ENSG00000037637	FBXO42	F-box protein 42
chr1	16348765	16349265	501	ATAC_1500	67.8913	21.9114	6	HCC1395_peak_1654	Intron (ENST00000375592.8/54455, intron 1 of 9)	1	16246840	16352480	105641	2	54455	ENST00000375592.8	3215	ENSG00000037637	FBXO42	F-box protein 42
chr1	16351759	16352259	501	ATAC_1501	17.2785	6.9561	5	HCC1937_peak_1964	5' UTR	1	16246840	16352480	105641	2	54455	ENST00000375592.8	221	ENSG00000037637	FBXO42	F-box protein 42
chr1	16352382	16352882	501	ATAC_1502	100.208	32.3413	23	HCC1395_peak_1657d	Promoter	1	16352575	16393355	40781	1	26099	ENST00000475078.1	0	ENSG00000055070	SZRD1	SUZ RNA binding domain containing 1
chr1	16367237	16367737	501	ATAC_1503	67.8913	21.9114	23	HCC1395_peak_1660c	Promoter	1	16367242	16398145	30904	1	26099	ENST00000401088.9	0	ENSG00000055070	SZRD1	SUZ RNA binding domain containing 1
chr1	16367747	16368247	501	ATAC_1504	21.0501	6.99508	17	MDA-MB-468_peak_3530d	Promoter	1	16367711	16395273	27563	1	26099	ENST00000472461.1	36	ENSG00000055070	SZRD1	SUZ RNA binding domain containing 1
chr1	16379227	16379727	501	ATAC_1505	122.918	26.6902	4	HCC70_peak_4220	Intron (ENST00000475078.1/26099, intron 2 of 2)	1	16367711	16395273	27563	1	26099	ENST00000472461.1	11516	ENSG00000055070	SZRD1	SUZ RNA binding domain containing 1
chr1	16386363	16386863	501	ATAC_1506	33.8834	12.4125	8	HCC38_peak_1569	Intron (ENST00000475078.1/26099, intron 2 of 2)	1	16387117	16403974	16858	2	374955	ENST00000491418.5	17111	ENSG00000187144	SPATA21	spermatogenesis associated 21
chr1	16387343	16387843	501	ATAC_1507	20.5197	7.51696	2	HCC38_peak_1571c	3' UTR	1	16387117	16403974	16858	2	374955	ENST00000491418.5	16131	ENSG00000187144	SPATA21	spermatogenesis associated 21
chr1	16396560	16397060	501	ATAC_1508	20.5197	7.51696	3	HCC38_peak_1573	3' UTR	1	16387117	16403974	16858	2	374955	ENST00000491418.5	6914	ENSG00000187144	SPATA21	spermatogenesis associated 21
chr1	16440474	16440974	501	ATAC_1509	49.7635	15.2873	20	MDA-MB-157_peak_2703c	Promoter	1	16440721	16459008	18288	1	55707	ENST00000504551.6	0	ENSG00000157191	NECAP2	NECAP endocytosis associated 2
chr1	16499022	16499522	501	ATAC_1510	59.7661	21.8941	17	HCC38_peak_1585	Promoter	1	16490634	16499257	8624	2	114819	ENST00000590118.5	0	ENSG00000080947	CROCCP3	CROCC pseudogene 3
chr1	16512853	16513353	501	ATAC_1511	79.4722	22.2232	8	HCC1954_peak_1965b	Downstream (<1kb)	1	16514122	16514285	164	2	26863	ENST00000383925.1	932	ENSG00000206737	RNVU1-18	RNA, variant U1 small nuclear 18
chr1	16513576	16514076	501	ATAC_1512	284.404	67.2487	23	Hs578T_peak_2604c	Downstream (<1kb)	1	16514122	16514285	164	2	26863	ENST00000383925.1	209	ENSG00000206737	RNVU1-18	RNA, variant U1 small nuclear 18
chr1	16514310	16514810	501	ATAC_1513	134.374	27.8709	21	MDA-MB-453_peak_1607e	Promoter	1	16514122	16514285	164	2	26863	ENST00000383925.1	-25	ENSG00000206737	RNVU1-18	RNA, variant U1 small nuclear 18
chr1	16525719	16526219	501	ATAC_1514	32.4687	13.1671	5	BT474_peak_2809	Distal Intergenic	1	16533886	16535649	1764	2	100132147	ENST00000415386.2	9430	ENSG00000233421	LINC01783	long intergenic non-protein coding RNA 1783
chr1	16534856	16535356	501	ATAC_1515	84.6499	16.2193	2	MDA-MB-436_peak_2499b	Exon (ENST00000415386.2/100132147, exon 1 of 2)	1	16533886	16535649	1764	2	100132147	ENST00000415386.2	293	ENSG00000233421	LINC01783	long intergenic non-protein coding RNA 1783
chr1	16608225	16608725	501	ATAC_1516	1004.06	208.255	8	MDA-MB-453_peak_1615c	Promoter	1	16593562	16608650	15089	2	55672	ENST00000420513.1	0	ENSG00000219481	NBPF1	NBPF member 1
chr1	16612807	16613307	501	ATAC_1517	105.507	32.4117	16	MDA-MB-157_peak_2723b	Intron (ENST00000430580.6/55672, intron 1 of 28)	1	16562319	16613487	51169	2	55672	ENST00000430580.6	180	ENSG00000219481	NBPF1	NBPF member 1
chr1	16613359	16613859	501	ATAC_1518	480.405	147.58	23	MDA-MB-157_peak_2723d	Promoter	1	16562319	16613487	51169	2	55672	ENST00000430580.6	0	ENSG00000219481	NBPF1	NBPF member 1
chr1	16620122	16620622	501	ATAC_1519	31.4734	6.83409	2	HCC70_peak_4260a	Exon (ENST00000639594.1/84809, exon 6 of 7)	1	16618253	16626386	8134	2	84809	ENST00000639481.1	5764	ENSG00000215908	CROCCP2	CROCC pseudogene 2
chr1	16620967	16621467	501	ATAC_1520	236.699	88.5199	22	HCC1806_peak_2566a	Intron (ENST00000639481.1/84809, intron 2 of 3)	1	16618253	16626386	8134	2	84809	ENST00000639481.1	4919	ENSG00000215908	CROCCP2	CROCC pseudogene 2
chr1	16623253	16623753	501	ATAC_1521	19.6106	8.8919	5	HCC1143_peak_2463a	Intron (ENST00000639481.1/84809, intron 2 of 3)	1	16618253	16626386	8134	2	84809	ENST00000639481.1	2633	ENSG00000215908	CROCCP2	CROCC pseudogene 2
chr1	16623809	16624309	501	ATAC_1522	617.562	134.096	13	HCC70_peak_4262c	Exon (ENST00000412962.4/84809, exon 14 of 18)	1	16618253	16626386	8134	2	84809	ENST00000639481.1	2077	ENSG00000215908	CROCCP2	CROCC pseudogene 2
chr1	16624839	16625339	501	ATAC_1523	131.863	41.124	22	T47D_peak_1598	Intron (ENST00000639481.1/84809, intron 2 of 3)	1	16618253	16626386	8134	2	84809	ENST00000639481.1	1047	ENSG00000215908	CROCCP2	CROCC pseudogene 2
chr1	16643841	16644341	501	ATAC_1524	22.9205	15.048	8	BT549_peak_3939c	Intron (ENST00000639456.1/84809, intron 1 of 12)	1	16625375	16644672	19298	2	84809	ENST00000635081.1	331	ENSG00000215908	CROCCP2	CROCC pseudogene 2
chr1	16644503	16645003	501	ATAC_1525	54.5188	35.7933	20	BT549_peak_3939e	Promoter	1	16618273	16644686	26414	2	84809	ENST00000639456.1	0	ENSG00000215908	CROCCP2	CROCC pseudogene 2
chr1	16651630	16652130	501	ATAC_1526	27.6615	5.73735	2	MDA-MB-453_peak_1636	Intron (ENST00000412962.4/84809, intron 4 of 17)	1	16618969	16657232	38264	2	84809	ENST00000412962.4	5102	ENSG00000215908	CROCCP2	CROCC pseudogene 2
chr1	16677940	16678440	501	ATAC_1527	49.2612	14.0272	5	YMB1_peak_1663	Distal Intergenic	1	16666785	16666948	164	2	26863	ENST00000384782.1	-10992	ENSG00000206737	RNVU1-18	RNA, variant U1 small nuclear 18
chr1	16707737	16708237	501	ATAC_1528	47.9031	14.9395	5	T47D_peak_1608b	Exon (ENST00000270691.9/284729, exon 2 of 11)	1	16706924	16710619	3696	2	284729	ENST00000492551.2	2382	NA	ESPNP	espin pseudogene
chr1	16709623	16710123	501	ATAC_1529	26.9157	10.0658	3	HCC1806_peak_2588	Intron (ENST00000270691.9/284729, intron 1 of 10)	1	16706924	16710619	3696	2	284729	ENST00000492551.2	496	NA	ESPNP	espin pseudogene
chr1	16716542	16717042	501	ATAC_1530	104.237	25.5601	8	BT-20_peak_2427b	Intron (ENST00000270691.9/284729, intron 1 of 10)	1	16692280	16720157	27878	2	284729	ENST00000270691.9	3115	NA	ESPNP	espin pseudogene
chr1	16717391	16717891	501	ATAC_1531	38.9119	9.63337	3	MDA361_peak_1778a	Intron (ENST00000270691.9/284729, intron 1 of 10)	1	16692280	16720157	27878	2	284729	ENST00000270691.9	2266	NA	ESPNP	espin pseudogene
chr1	16720524	16721024	501	ATAC_1532	72.8039	32.7442	2	SKBR3_peak_3518b	Promoter	1	16692280	16720157	27878	2	284729	ENST00000270691.9	-367	NA	ESPNP	espin pseudogene
chr1	16727408	16727908	501	ATAC_1533	55.695	20.8286	6	HCC1806_peak_2592b	Distal Intergenic	1	16692280	16720157	27878	2	284729	ENST00000270691.9	-7251	NA	ESPNP	espin pseudogene
chr1	16770319	16770819	501	ATAC_1534	50.3352	33.0466	6	BT549_peak_3955	Promoter	1	16760837	16770237	9401	2	11223	ENST00000545160.1	-82	ENSG00000186715	MST1L	macrophage stimulating 1 like
chr1	16772610	16773110	501	ATAC_1535	49.274	11.6511	2	Hs578T_peak_2643b	Intron (ENST00000466256.6/9696, intron 1 of 8)	1	16760837	16770237	9401	2	11223	ENST00000545160.1	-2373	ENSG00000186715	MST1L	macrophage stimulating 1 like
chr1	16881692	16882192	501	ATAC_1536	44.3326	10.9754	3	MDA361_peak_1782	Intron (ENST00000466256.6/9696, intron 1 of 8)	1	16888538	16889373	836	2	105376805	ENST00000422124.1	7181	ENSG00000238142	LOC105376805	uncharacterized LOC105376805
chr1	16889253	16889753	501	ATAC_1537	35.6387	13.0555	3	HCC38_peak_1619c	Promoter	1	16887577	16889518	1942	2	105376805	ENST00000654227.1	0	ENSG00000238142	LOC105376805	uncharacterized LOC105376805
chr1	16895453	16895953	501	ATAC_1538	195.595	40.5689	19	MDA-MB-453_peak_1641b	Promoter	1	16895980	16896143	164	1	26863	ENST00000384278.1	-27	ENSG00000206737	RNVU1-18	RNA, variant U1 small nuclear 18
chr1	16896331	16896831	501	ATAC_1539	504.261	119.235	23	Hs578T_peak_2649c	Intron (ENST00000466256.6/9696, intron 1 of 8)	1	16895980	16896143	164	1	26863	ENST00000384278.1	351	ENSG00000206737	RNVU1-18	RNA, variant U1 small nuclear 18
chr1	16896908	16897408	501	ATAC_1540	131.182	28.4847	7	HCC70_peak_4305c	Intron (ENST00000466256.6/9696, intron 1 of 8)	1	16895980	16896143	164	1	26863	ENST00000384278.1	928	ENSG00000206737	RNVU1-18	RNA, variant U1 small nuclear 18
chr1	16903872	16904372	501	ATAC_1541	81.575	25.0598	11	MDA-MB-157_peak_2784b	Exon (ENST00000606899.1/ENST00000606899.1, exon 1 of 1)	1	16895980	16896143	164	1	26863	ENST00000384278.1	7892	ENSG00000206737	RNVU1-18	RNA, variant U1 small nuclear 18
chr1	16904669	16905169	501	ATAC_1542	284.141	87.2879	23	MDA-MB-157_peak_2785b	Exon (ENST00000606899.1/ENST00000606899.1, exon 1 of 1)	1	16895980	16896143	164	1	26863	ENST00000384278.1	8689	ENSG00000206737	RNVU1-18	RNA, variant U1 small nuclear 18
chr1	16905373	16905873	501	ATAC_1543	293.757	69.4603	16	Hs578T_peak_2651g	Intron (ENST00000466256.6/9696, intron 1 of 8)	1	16895980	16896143	164	1	26863	ENST00000384278.1	9393	ENSG00000206737	RNVU1-18	RNA, variant U1 small nuclear 18
chr1	16909753	16910253	501	ATAC_1544	23.0147	7.42781	3	HCC1395_peak_1705	Intron (ENST00000466256.6/9696, intron 1 of 8)	1	16921931	16972964	51034	1	9696	ENST00000375541.10	-11678	ENSG00000058453	CROCC	ciliary rootlet coiled-coil, rootletin
chr1	16913729	16914229	501	ATAC_1545	169.745	40.137	21	Hs578T_peak_2652a	Intron (ENST00000466256.6/9696, intron 1 of 8)	1	16921931	16972964	51034	1	9696	ENST00000375541.10	-7702	ENSG00000058453	CROCC	ciliary rootlet coiled-coil, rootletin
chr1	16914251	16914751	501	ATAC_1546	32.1451	11.7757	10	HCC38_peak_1630c	Intron (ENST00000466256.6/9696, intron 1 of 8)	1	16921931	16972964	51034	1	9696	ENST00000375541.10	-7180	ENSG00000058453	CROCC	ciliary rootlet coiled-coil, rootletin
chr1	16925506	16926006	501	ATAC_1547	110.682	41.3925	3	HCC1806_peak_2609b	Intron (ENST00000466256.6/9696, intron 1 of 8)	1	16922767	16954362	31596	1	9696	ENST00000467938.5	2739	ENSG00000058453	CROCC	ciliary rootlet coiled-coil, rootletin
chr1	16947436	16947936	501	ATAC_1548	20.0231	6.15108	2	MDA-MB-157_peak_2809	Promoter	1	16948391	16951338	2948	1	9696	ENST00000477773.1	-455	ENSG00000058453	CROCC	ciliary rootlet coiled-coil, rootletin
chr1	16948436	16948936	501	ATAC_1549	332.344	72.1647	12	HCC70_peak_4343c	Promoter	1	16948391	16951338	2948	1	9696	ENST00000477773.1	45	ENSG00000058453	CROCC	ciliary rootlet coiled-coil, rootletin
chr1	16948964	16949464	501	ATAC_1550	122.918	26.6902	7	HCC70_peak_4343e	Intron (ENST00000375541.10/9696, intron 19 of 36)	1	16948391	16951338	2948	1	9696	ENST00000477773.1	573	ENSG00000058453	CROCC	ciliary rootlet coiled-coil, rootletin
chr1	16951585	16952085	501	ATAC_1551	102.674	22.2945	19	HCC70_peak_4345	Exon (ENST00000486318.1/9696, exon 5 of 5)	1	16953157	16954781	1625	1	9696	ENST00000497654.2	-1072	ENSG00000058453	CROCC	ciliary rootlet coiled-coil, rootletin
chr1	16960612	16961112	501	ATAC_1552	39.0322	14.5971	7	HCC1806_peak_2618a	Exon (ENST00000375541.10/9696, exon 27 of 37)	1	16966028	16970742	4715	1	9696	ENST00000465021.5	-4916	ENSG00000058453	CROCC	ciliary rootlet coiled-coil, rootletin
chr1	16963401	16963901	501	ATAC_1553	57.0438	12.3864	3	HCC70_peak_4353	Intron (ENST00000375541.10/9696, intron 27 of 36)	1	16966028	16970742	4715	1	9696	ENST00000465021.5	-2127	ENSG00000058453	CROCC	ciliary rootlet coiled-coil, rootletin
chr1	16978296	16978796	501	ATAC_1554	96.0402	37.913	5	DU4475_peak_3091b	Promoter	1	16976171	16978314	2144	2	4237	ENST00000478684.5	0	ENSG00000117122	MFAP2	microfibril associated protein 2
chr1	16980451	16980951	501	ATAC_1555	12.5951	8.26908	2	BT549_peak_4011	Promoter	1	16974502	16980620	6119	2	4237	ENST00000375535.4	0	ENSG00000117122	MFAP2	microfibril associated protein 2
chr1	16981376	16981876	501	ATAC_1556	111.427	26.3475	4	Hs578T_peak_2681d	Promoter	1	16975662	16980632	4971	2	4237	ENST00000476788.5	-744	ENSG00000117122	MFAP2	microfibril associated protein 2
chr1	16984631	16985131	501	ATAC_1557	152.213	33.0513	15	HCC70_peak_4375b	Intron (ENST00000446261.1/ENST00000446261.1, intron 1 of 1)	1	16975662	16980632	4971	2	4237	ENST00000476788.5	-3999	ENSG00000117122	MFAP2	microfibril associated protein 2
chr1	17003761	17004261	501	ATAC_1558	139.532	30.2978	8	HCC70_peak_4382b	Intron (ENST00000446261.1/ENST00000446261.1, intron 1 of 1)	1	17000269	17005072	4804	2	23400	ENST00000511957.5	811	ENSG00000159363	ATP13A2	ATPase cation transporting 13A2
chr1	17009643	17010143	501	ATAC_1559	49.9513	10.8463	3	HCC70_peak_4387	Intron (ENST00000341676.9/23400, intron 1 of 26)	1	16985958	17011915	25958	2	23400	ENST00000341676.9	1772	ENSG00000159363	ATP13A2	ATPase cation transporting 13A2
chr1	17010622	17011122	501	ATAC_1560	39.667	8.61323	2	HCC70_peak_4388a	Intron (ENST00000341676.9/23400, intron 1 of 26)	1	16985958	17011915	25958	2	23400	ENST00000341676.9	793	ENSG00000159363	ATP13A2	ATPase cation transporting 13A2
chr1	17011736	17012236	501	ATAC_1561	127.039	27.5851	22	HCC70_peak_4388e	Promoter	1	16985958	17011915	25958	2	23400	ENST00000341676.9	0	ENSG00000159363	ATP13A2	ATPase cation transporting 13A2
chr1	17016224	17016724	501	ATAC_1562	19.8769	6.41511	2	HCC1395_peak_1731b	Downstream (1-2kb)	1	16995859	17011928	16070	2	23400	ENST00000617114.4	-4296	ENSG00000159363	ATP13A2	ATPase cation transporting 13A2
chr1	17027372	17027872	501	ATAC_1563	94.7573	20.5755	3	HCC70_peak_4392a	Exon (ENST00000375499.7/6390, exon 5 of 8)	1	17018752	17023160	4409	2	6390	ENST00000475049.5	-4212	ENSG00000117118	SDHB	succinate dehydrogenase complex iron sulfur subunit B
chr1	17053846	17054346	501	ATAC_1564	118.821	25.8006	23	HCC70_peak_4395a	Promoter	1	17018722	17054170	35449	2	6390	ENST00000375499.7	0	ENSG00000117118	SDHB	succinate dehydrogenase complex iron sulfur subunit B
chr1	17059574	17060074	501	ATAC_1565	171.559	37.2521	22	HCC70_peak_4400b	Distal Intergenic	1	17018722	17054170	35449	2	6390	ENST00000375499.7	-5404	ENSG00000117118	SDHB	succinate dehydrogenase complex iron sulfur subunit B
chr1	17063439	17063939	501	ATAC_1566	77.3618	22.5781	2	MDA-MB-231_peak_2307a	Downstream (2-3kb)	1	17018722	17054170	35449	2	6390	ENST00000375499.7	-9269	ENSG00000117118	SDHB	succinate dehydrogenase complex iron sulfur subunit B
chr1	17075362	17075862	501	ATAC_1567	33.5325	9.54841	3	YMB1_peak_1696	Promoter	1	17067600	17075351	7752	2	11240	ENST00000479534.5	-11	ENSG00000117115	PADI2	peptidyl arginine deiminase 2
chr1	17081288	17081788	501	ATAC_1568	49.5139	18.8272	4	HCC1187_peak_6699	Intron (ENST00000375486.9/11240, intron 10 of 15)	1	17067786	17083426	15641	2	11240	ENST00000466151.1	1638	ENSG00000117115	PADI2	peptidyl arginine deiminase 2
chr1	17097115	17097615	501	ATAC_1569	40.18	15.2781	4	HCC1187_peak_6710c	Intron (ENST00000375486.9/11240, intron 3 of 15)	1	17067786	17083426	15641	2	11240	ENST00000466151.1	-13689	ENSG00000117115	PADI2	peptidyl arginine deiminase 2
chr1	17097682	17098182	501	ATAC_1570	94.7573	20.5755	8	HCC70_peak_4413b	Intron (ENST00000375486.9/11240, intron 3 of 15)	1	17067786	17083426	15641	2	11240	ENST00000466151.1	-14256	ENSG00000117115	PADI2	peptidyl arginine deiminase 2
chr1	17098373	17098873	501	ATAC_1571	79.27	17.2126	10	HCC70_peak_4413d	Intron (ENST00000375486.9/11240, intron 3 of 15)	1	17067786	17083426	15641	2	11240	ENST00000466151.1	-14947	ENSG00000117115	PADI2	peptidyl arginine deiminase 2
chr1	17098986	17099486	501	ATAC_1572	16.3212	5.42364	5	MDA-MB-468_peak_3673c	Intron (ENST00000375486.9/11240, intron 3 of 15)	1	17067786	17083426	15641	2	11240	ENST00000466151.1	-15560	ENSG00000117115	PADI2	peptidyl arginine deiminase 2
chr1	17108369	17108869	501	ATAC_1573	18.8549	7.05129	2	HCC1806_peak_2635	Intron (ENST00000375486.9/11240, intron 1 of 15)	1	17079031	17119435	40405	2	11240	ENST00000375481.1	10566	ENSG00000117115	PADI2	peptidyl arginine deiminase 2
chr1	17109806	17110306	501	ATAC_1574	131.085	37.3266	4	YMB1_peak_1706a	Intron (ENST00000375486.9/11240, intron 1 of 15)	1	17079031	17119435	40405	2	11240	ENST00000375481.1	9129	ENSG00000117115	PADI2	peptidyl arginine deiminase 2
chr1	17119244	17119744	501	ATAC_1575	87.5038	24.9168	15	YMB1_peak_1713	Promoter	1	17066761	17119451	52691	2	11240	ENST00000375486.9	0	ENSG00000117115	PADI2	peptidyl arginine deiminase 2
chr1	17121351	17121851	501	ATAC_1576	58.8208	18.0697	2	MDA-MB-157_peak_2845b	Distal Intergenic	1	17066761	17119451	52691	2	11240	ENST00000375486.9	-1900	ENSG00000117115	PADI2	peptidyl arginine deiminase 2
chr1	17125697	17126197	501	ATAC_1577	58.8437	12.7772	11	HCC70_peak_4431	Distal Intergenic	1	17066761	17119451	52691	2	11240	ENST00000375486.9	-6246	ENSG00000117115	PADI2	peptidyl arginine deiminase 2
chr1	17128396	17128896	501	ATAC_1578	154.796	36.6023	11	Hs578T_peak_2718	Distal Intergenic	1	17066761	17119451	52691	2	11240	ENST00000375486.9	-8945	ENSG00000117115	PADI2	peptidyl arginine deiminase 2
chr1	17162852	17163352	501	ATAC_1579	90.8407	19.725	8	HCC70_peak_4439	Distal Intergenic	1	17189783	17197617	7835	1	400743	ENST00000412427.1	-26431	ENSG00000204362	LINC02783	long intergenic non-protein coding RNA 2783
chr1	17167975	17168475	501	ATAC_1580	254.334	60.1385	6	Hs578T_peak_2722a	Distal Intergenic	1	17189783	17197617	7835	1	400743	ENST00000412427.1	-21308	ENSG00000204362	LINC02783	long intergenic non-protein coding RNA 2783
chr1	17168567	17169067	501	ATAC_1581	37.4519	8.85569	2	Hs578T_peak_2722c	Distal Intergenic	1	17189783	17197617	7835	1	400743	ENST00000412427.1	-20716	ENSG00000204362	LINC02783	long intergenic non-protein coding RNA 2783
chr1	17183980	17184480	501	ATAC_1582	104.388	33.6904	2	HCC1395_peak_1762b	Distal Intergenic	1	17189783	17197617	7835	1	400743	ENST00000412427.1	-5303	ENSG00000204362	LINC02783	long intergenic non-protein coding RNA 2783
chr1	17189891	17190391	501	ATAC_1583	102.207	29.8291	12	MDA-MB-231_peak_2323b	Exon (ENST00000412427.1/400743, exon 1 of 3)	1	17189789	17196387	6599	1	400743	ENST00000634972.1	102	ENSG00000204362	LINC02783	long intergenic non-protein coding RNA 2783
chr1	17191426	17191926	501	ATAC_1584	39.0528	11.3976	2	MDA-MB-231_peak_2324b	Intron (ENST00000412427.1/400743, intron 1 of 2)	1	17189789	17196387	6599	1	400743	ENST00000634972.1	1637	ENSG00000204362	LINC02783	long intergenic non-protein coding RNA 2783
chr1	17192347	17192847	501	ATAC_1585	86.9532	18.8809	3	HCC70_peak_4454c	Intron (ENST00000412427.1/400743, intron 1 of 2)	1	17189789	17196387	6599	1	400743	ENST00000634972.1	2558	ENSG00000204362	LINC02783	long intergenic non-protein coding RNA 2783
chr1	17201616	17202116	501	ATAC_1586	42.7412	16.8726	2	DU4475_peak_3121	Exon (ENST00000635428.1/ENST00000635428.1, exon 1 of 5)	1	17205128	17246007	40880	1	29943	ENST00000375471.5	-3012	ENSG00000142623	PADI1	peptidyl arginine deiminase 1
chr1	17208003	17208503	501	ATAC_1587	84.6499	16.2193	10	MDA-MB-436_peak_2627b	Intron (ENST00000375471.5/29943, intron 1 of 15)	1	17205128	17246007	40880	1	29943	ENST00000375471.5	2875	ENSG00000142623	PADI1	peptidyl arginine deiminase 1
chr1	17212024	17212524	501	ATAC_1588	57.0438	12.3864	8	HCC70_peak_4471b	Intron (ENST00000375471.5/29943, intron 1 of 15)	1	17205128	17246007	40880	1	29943	ENST00000375471.5	6896	ENSG00000142623	PADI1	peptidyl arginine deiminase 1
chr1	17212753	17213253	501	ATAC_1589	46.329	13.5211	8	MDA-MB-231_peak_2335b	Intron (ENST00000375471.5/29943, intron 1 of 15)	1	17205128	17246007	40880	1	29943	ENST00000375471.5	7625	ENSG00000142623	PADI1	peptidyl arginine deiminase 1
chr1	17214894	17215394	501	ATAC_1590	48.7298	13.6266	6	HCC1954_peak_2062b	Intron (ENST00000375471.5/29943, intron 1 of 15)	1	17223487	17226158	2672	1	29943	ENST00000483501.1	-8093	ENSG00000142623	PADI1	peptidyl arginine deiminase 1
chr1	17215421	17215921	501	ATAC_1591	33.7357	12.6164	4	HCC1806_peak_2662	Intron (ENST00000375471.5/29943, intron 1 of 15)	1	17223487	17226158	2672	1	29943	ENST00000483501.1	-7566	ENSG00000142623	PADI1	peptidyl arginine deiminase 1
chr1	17226421	17226921	501	ATAC_1592	114.747	24.916	4	HCC70_peak_4478a	Intron (ENST00000375471.5/29943, intron 6 of 15)	1	17223487	17226158	2672	1	29943	ENST00000483501.1	2934	ENSG00000142623	PADI1	peptidyl arginine deiminase 1
chr1	17229437	17229937	501	ATAC_1593	40.7553	16.4076	5	HCC1937_peak_2070c	Intron (ENST00000375471.5/29943, intron 8 of 15)	1	17223487	17226158	2672	1	29943	ENST00000483501.1	5950	ENSG00000142623	PADI1	peptidyl arginine deiminase 1
chr1	17232138	17232638	501	ATAC_1594	36.2267	10.1303	5	HCC1954_peak_2068	Intron (ENST00000375471.5/29943, intron 10 of 15)	1	17239632	17245968	6337	1	29943	ENST00000648847.1	-6994	ENSG00000142623	PADI1	peptidyl arginine deiminase 1
chr1	17232988	17233488	501	ATAC_1595	63.4479	18.5173	12	MDA-MB-231_peak_2342a	Intron (ENST00000375471.5/29943, intron 11 of 15)	1	17239632	17245968	6337	1	29943	ENST00000648847.1	-6144	ENSG00000142623	PADI1	peptidyl arginine deiminase 1
chr1	17233696	17234196	501	ATAC_1596	291.877	63.3777	23	HCC70_peak_4482d	Intron (ENST00000375471.5/29943, intron 11 of 15)	1	17239632	17245968	6337	1	29943	ENST00000648847.1	-5436	ENSG00000142623	PADI1	peptidyl arginine deiminase 1
chr1	17236984	17237484	501	ATAC_1597	150.087	32.5897	21	HCC70_peak_4486c	Exon (ENST00000375471.5/29943, exon 12 of 16)	1	17239632	17245968	6337	1	29943	ENST00000648847.1	-2148	ENSG00000142623	PADI1	peptidyl arginine deiminase 1
chr1	17239357	17239857	501	ATAC_1598	39.7253	7.61152	3	MDA-MB-436_peak_2643	Promoter	1	17239632	17245968	6337	1	29943	ENST00000648847.1	0	ENSG00000142623	PADI1	peptidyl arginine deiminase 1
chr1	17245162	17245662	501	ATAC_1599	28.4985	7.05533	3	MDA361_peak_1845	3' UTR	1	17249098	17284233	35136	1	51702	ENST00000375460.3	-3436	ENSG00000142619	PADI3	peptidyl arginine deiminase 3
chr1	17250050	17250550	501	ATAC_1600	37.9989	8.25102	2	HCC70_peak_4497a	Intron (ENST00000375460.3/51702, intron 1 of 15)	1	17249098	17284233	35136	1	51702	ENST00000375460.3	952	ENSG00000142619	PADI3	peptidyl arginine deiminase 3
chr1	17250578	17251078	501	ATAC_1601	175.908	38.1964	18	HCC70_peak_4497b	Intron (ENST00000375460.3/51702, intron 1 of 15)	1	17249098	17284233	35136	1	51702	ENST00000375460.3	1480	ENSG00000142619	PADI3	peptidyl arginine deiminase 3
chr1	17251141	17251641	501	ATAC_1602	137.437	29.8429	4	HCC70_peak_4497d	Intron (ENST00000375460.3/51702, intron 1 of 15)	1	17249098	17284233	35136	1	51702	ENST00000375460.3	2043	ENSG00000142619	PADI3	peptidyl arginine deiminase 3
chr1	17251672	17252172	501	ATAC_1603	51.7078	11.2278	8	HCC70_peak_4497f	Intron (ENST00000375460.3/51702, intron 1 of 15)	1	17249098	17284233	35136	1	51702	ENST00000375460.3	2574	ENSG00000142619	PADI3	peptidyl arginine deiminase 3
chr1	17274134	17274634	501	ATAC_1604	26.9859	10.653	6	DU4475_peak_3136	Intron (ENST00000375460.3/51702, intron 10 of 15)	1	17277889	17277975	87	1	100616188	ENST00000582732.1	-3255	ENSG00000266634	MIR3972	microRNA 3972
chr1	17276502	17277002	501	ATAC_1605	73.5922	15.9797	10	HCC70_peak_4507	Promoter	1	17277889	17277975	87	1	100616188	ENST00000582732.1	-887	ENSG00000266634	MIR3972	microRNA 3972
chr1	17287364	17287864	501	ATAC_1606	110.711	35.7311	15	HCC1395_peak_1783	Distal Intergenic	1	17277889	17277975	87	1	100616188	ENST00000582732.1	9475	ENSG00000266634	MIR3972	microRNA 3972
chr1	17289749	17290249	501	ATAC_1607	28.4663	18.689	8	BT549_peak_4094	Distal Intergenic	1	17277889	17277975	87	1	100616188	ENST00000582732.1	11860	ENSG00000266634	MIR3972	microRNA 3972
chr1	17297874	17298374	501	ATAC_1608	156.48	33.9778	8	HCC70_peak_4517b	Distal Intergenic	1	17308195	17334796	26602	1	23569	ENST00000375453.5	-9821	ENSG00000159339	PADI4	peptidyl arginine deiminase 4
chr1	17304089	17304589	501	ATAC_1609	90.8407	19.725	14	HCC70_peak_4519a	Distal Intergenic	1	17308195	17334796	26602	1	23569	ENST00000375453.5	-3606	ENSG00000159339	PADI4	peptidyl arginine deiminase 4
chr1	17304782	17305282	501	ATAC_1610	20.4766	8.08337	7	DU4475_peak_3141b	Distal Intergenic	1	17308195	17334796	26602	1	23569	ENST00000375453.5	-2913	ENSG00000159339	PADI4	peptidyl arginine deiminase 4
chr1	17314649	17315149	501	ATAC_1611	44.2266	13.7929	4	T47D_peak_1686a	Intron (ENST00000375453.5/23569, intron 1 of 3)	1	17308197	17364004	55808	1	23569	ENST00000375448.4	6452	ENSG00000159339	PADI4	peptidyl arginine deiminase 4
chr1	17335999	17336499	501	ATAC_1612	17.6123	11.563	12	BT549_peak_4101	Exon (ENST00000375448.4/23569, exon 4 of 16)	1	17346034	17348207	2174	1	23569	ENST00000468945.1	-9535	ENSG00000159339	PADI4	peptidyl arginine deiminase 4
chr1	17340293	17340793	501	ATAC_1613	45.6275	15.1623	7	MDA-MB-468_peak_3778b	Intron (ENST00000375448.4/23569, intron 6 of 15)	1	17346034	17348207	2174	1	23569	ENST00000468945.1	-5241	ENSG00000159339	PADI4	peptidyl arginine deiminase 4
chr1	17348297	17348797	501	ATAC_1614	33.6724	13.5561	4	HCC1937_peak_2096b	Promoter	1	17348730	17358849	10120	1	23569	ENST00000467001.1	0	ENSG00000159339	PADI4	peptidyl arginine deiminase 4
chr1	17369398	17369898	501	ATAC_1615	79.4722	22.2232	11	HCC1954_peak_2102a	Distal Intergenic	1	17372196	17401699	29504	1	353238	ENST00000619609.1	-2298	ENSG00000276747	PADI6	peptidyl arginine deiminase 6
chr1	17370565	17371065	501	ATAC_1616	23.2792	5.70833	4	BT-20_peak_2557	Distal Intergenic	1	17372196	17401699	29504	1	353238	ENST00000619609.1	-1131	ENSG00000276747	PADI6	peptidyl arginine deiminase 6
chr1	17377295	17377795	501	ATAC_1617	75.1076	18.5943	13	MDA361_peak_1870b	Intron (ENST00000619609.1/353238, intron 3 of 15)	1	17372196	17401699	29504	1	353238	ENST00000619609.1	5099	ENSG00000276747	PADI6	peptidyl arginine deiminase 6
chr1	17403024	17403524	501	ATAC_1618	143.739	31.2113	12	HCC70_peak_4554d	Distal Intergenic	1	17372196	17401699	29504	1	353238	ENST00000619609.1	30828	ENSG00000276747	PADI6	peptidyl arginine deiminase 6
chr1	17406069	17406569	501	ATAC_1619	114.469	35.6993	20	T47D_peak_1698a	Downstream (<1kb)	1	17408676	17438561	29886	2	55920	ENST00000375433.3	31992	ENSG00000179051	RCC2	regulator of chromosome condensation 2
chr1	17406721	17407221	501	ATAC_1620	64.0896	18.2496	4	YMB1_peak_1757b	3' UTR	1	17408676	17438561	29886	2	55920	ENST00000375433.3	31340	ENSG00000179051	RCC2	regulator of chromosome condensation 2
chr1	17412129	17412629	501	ATAC_1621	193.034	54.9666	14	YMB1_peak_1763	Exon (ENST00000375436.9/55920, exon 11 of 13)	1	17408676	17438561	29886	2	55920	ENST00000375433.3	25932	ENSG00000179051	RCC2	regulator of chromosome condensation 2
chr1	17427974	17428474	501	ATAC_1622	42.0037	18.8915	3	SKBR3_peak_3665b	Intron (ENST00000375436.9/55920, intron 3 of 12)	1	17408676	17438561	29886	2	55920	ENST00000375433.3	10087	ENSG00000179051	RCC2	regulator of chromosome condensation 2
chr1	17438364	17438864	501	ATAC_1623	15.9042	10.4416	5	BT549_peak_4134	Promoter	1	17408676	17438561	29886	2	55920	ENST00000375433.3	0	ENSG00000179051	RCC2	regulator of chromosome condensation 2
chr1	17439606	17440106	501	ATAC_1624	39.0322	14.5971	17	HCC1806_peak_2701	Promoter	1	17406760	17439677	32918	2	55920	ENST00000375436.9	0	ENSG00000179051	RCC2	regulator of chromosome condensation 2
chr1	17440566	17441066	501	ATAC_1625	46.4733	10.0911	2	HCC70_peak_4579b	Promoter	1	17406760	17439677	32918	2	55920	ENST00000375436.9	-889	ENSG00000179051	RCC2	regulator of chromosome condensation 2
chr1	17441360	17441860	501	ATAC_1626	131.182	28.4847	11	HCC70_peak_4580a	Distal Intergenic	1	17406760	17439677	32918	2	55920	ENST00000375436.9	-1683	ENSG00000179051	RCC2	regulator of chromosome condensation 2
chr1	17443448	17443948	501	ATAC_1627	53.7926	20.1172	3	HCC1806_peak_2705	Distal Intergenic	1	17406760	17439677	32918	2	55920	ENST00000375436.9	-3771	ENSG00000179051	RCC2	regulator of chromosome condensation 2
chr1	17460212	17460712	501	ATAC_1628	93.6141	37.6878	9	HCC1937_peak_2115	Distal Intergenic	1	17406760	17439677	32918	2	55920	ENST00000375436.9	-20535	ENSG00000179051	RCC2	regulator of chromosome condensation 2
chr1	17475671	17476171	501	ATAC_1629	133.261	28.9361	12	HCC70_peak_4590	Distal Intergenic	1	17406760	17439677	32918	2	55920	ENST00000375436.9	-35994	ENSG00000179051	RCC2	regulator of chromosome condensation 2
chr1	17477297	17477797	501	ATAC_1630	22.01	8.23122	4	HCC1806_peak_2712	Distal Intergenic	1	17406760	17439677	32918	2	55920	ENST00000375436.9	-37620	ENSG00000179051	RCC2	regulator of chromosome condensation 2
chr1	17487751	17488251	501	ATAC_1631	58.876	11.2809	3	MDA-MB-436_peak_2690	Distal Intergenic	1	17406760	17439677	32918	2	55920	ENST00000375436.9	-48074	ENSG00000179051	RCC2	regulator of chromosome condensation 2
chr1	17491678	17492178	501	ATAC_1632	106.673	23.1628	7	HCC70_peak_4597b	Distal Intergenic	1	17539698	17697869	158172	1	55160	ENST00000361221.8	-47520	ENSG00000074964	ARHGEF10L	Rho guanine nucleotide exchange factor 10 like
chr1	17494198	17494698	501	ATAC_1633	22.9205	15.048	16	BT549_peak_4144	Distal Intergenic	1	17539698	17697869	158172	1	55160	ENST00000361221.8	-45000	ENSG00000074964	ARHGEF10L	Rho guanine nucleotide exchange factor 10 like
chr1	17498070	17498570	501	ATAC_1634	14.9537	6.72556	2	SKBR3_peak_3677	Distal Intergenic	1	17539698	17697869	158172	1	55160	ENST00000361221.8	-41128	ENSG00000074964	ARHGEF10L	Rho guanine nucleotide exchange factor 10 like
chr1	17502244	17502744	501	ATAC_1635	137.437	29.8429	15	HCC70_peak_4600	Distal Intergenic	1	17539698	17697869	158172	1	55160	ENST00000361221.8	-36954	ENSG00000074964	ARHGEF10L	Rho guanine nucleotide exchange factor 10 like
chr1	17513097	17513597	501	ATAC_1636	64.3038	13.9628	2	HCC70_peak_4606a	Distal Intergenic	1	17539698	17697869	158172	1	55160	ENST00000361221.8	-26101	ENSG00000074964	ARHGEF10L	Rho guanine nucleotide exchange factor 10 like
chr1	17520006	17520506	501	ATAC_1637	493.402	107.137	15	HCC70_peak_4609a	Distal Intergenic	1	17539698	17697869	158172	1	55160	ENST00000361221.8	-19192	ENSG00000074964	ARHGEF10L	Rho guanine nucleotide exchange factor 10 like
chr1	17521872	17522372	501	ATAC_1638	23.691	5.14423	2	HCC70_peak_4610	Distal Intergenic	1	17539698	17697869	158172	1	55160	ENST00000361221.8	-17326	ENSG00000074964	ARHGEF10L	Rho guanine nucleotide exchange factor 10 like
chr1	17526238	17526738	501	ATAC_1639	88.8932	19.3021	2	HCC70_peak_4614b	Distal Intergenic	1	17539698	17697869	158172	1	55160	ENST00000361221.8	-12960	ENSG00000074964	ARHGEF10L	Rho guanine nucleotide exchange factor 10 like
chr1	17527376	17527876	501	ATAC_1640	42.6258	19.3275	4	HCC1143_peak_2628b	Distal Intergenic	1	17539698	17697869	158172	1	55160	ENST00000361221.8	-11822	ENSG00000074964	ARHGEF10L	Rho guanine nucleotide exchange factor 10 like
chr1	17529291	17529791	501	ATAC_1641	49.9513	10.8463	4	HCC70_peak_4617a	Distal Intergenic	1	17539698	17697869	158172	1	55160	ENST00000361221.8	-9907	ENSG00000074964	ARHGEF10L	Rho guanine nucleotide exchange factor 10 like
chr1	17531577	17532077	501	ATAC_1642	220.294	47.8343	6	HCC70_peak_4619a	Distal Intergenic	1	17539698	17697869	158172	1	55160	ENST00000361221.8	-7621	ENSG00000074964	ARHGEF10L	Rho guanine nucleotide exchange factor 10 like
chr1	17538224	17538724	501	ATAC_1643	35.3735	8.75737	2	MDA361_peak_1905	Promoter	1	17539698	17697869	158172	1	55160	ENST00000361221.8	-974	ENSG00000074964	ARHGEF10L	Rho guanine nucleotide exchange factor 10 like
chr1	17540170	17540670	501	ATAC_1644	12.5951	8.26908	4	BT549_peak_4150	Intron (ENST00000361221.8/55160, intron 1 of 28)	1	17539698	17697869	158172	1	55160	ENST00000361221.8	472	ENSG00000074964	ARHGEF10L	Rho guanine nucleotide exchange factor 10 like
chr1	17545288	17545788	501	ATAC_1645	77.3691	16.7998	3	HCC70_peak_4627b	Intron (ENST00000361221.8/55160, intron 1 of 28)	1	17539698	17697869	158172	1	55160	ENST00000361221.8	5590	ENSG00000074964	ARHGEF10L	Rho guanine nucleotide exchange factor 10 like
chr1	17550996	17551496	501	ATAC_1646	109.241	49.5324	12	HCC1143_peak_2637b	Intron (ENST00000361221.8/55160, intron 1 of 28)	1	17539698	17697869	158172	1	55160	ENST00000361221.8	11298	ENSG00000074964	ARHGEF10L	Rho guanine nucleotide exchange factor 10 like
chr1	17551612	17552112	501	ATAC_1647	87.8246	20.7666	8	Hs578T_peak_2807c	Intron (ENST00000361221.8/55160, intron 1 of 28)	1	17539698	17697869	158172	1	55160	ENST00000361221.8	11914	ENSG00000074964	ARHGEF10L	Rho guanine nucleotide exchange factor 10 like
chr1	17553850	17554350	501	ATAC_1648	231.626	50.2949	13	HCC70_peak_4632b	Intron (ENST00000361221.8/55160, intron 1 of 28)	1	17539698	17697869	158172	1	55160	ENST00000361221.8	14152	ENSG00000074964	ARHGEF10L	Rho guanine nucleotide exchange factor 10 like
chr1	17559690	17560190	501	ATAC_1649	143.739	31.2113	5	HCC70_peak_4634b	Intron (ENST00000361221.8/55160, intron 1 of 28)	1	17539698	17697869	158172	1	55160	ENST00000361221.8	19992	ENSG00000074964	ARHGEF10L	Rho guanine nucleotide exchange factor 10 like
chr1	17561466	17561966	501	ATAC_1650	191.262	41.5303	7	HCC70_peak_4634h	Intron (ENST00000361221.8/55160, intron 1 of 28)	1	17580553	17697649	117097	1	55160	ENST00000375415.5	-18587	ENSG00000074964	ARHGEF10L	Rho guanine nucleotide exchange factor 10 like
chr1	17563846	17564346	501	ATAC_1651	69.8498	15.1671	2	HCC70_peak_4635a	Intron (ENST00000361221.8/55160, intron 1 of 28)	1	17580553	17697649	117097	1	55160	ENST00000375415.5	-16207	ENSG00000074964	ARHGEF10L	Rho guanine nucleotide exchange factor 10 like
chr1	17564577	17565077	501	ATAC_1652	131.182	28.4847	8	HCC70_peak_4635c	Intron (ENST00000361221.8/55160, intron 1 of 28)	1	17580553	17697649	117097	1	55160	ENST00000375415.5	-15476	ENSG00000074964	ARHGEF10L	Rho guanine nucleotide exchange factor 10 like
chr1	17569489	17569989	501	ATAC_1653	268.454	58.2917	14	HCC70_peak_4638b	Intron (ENST00000361221.8/55160, intron 1 of 28)	1	17580553	17697649	117097	1	55160	ENST00000375415.5	-10564	ENSG00000074964	ARHGEF10L	Rho guanine nucleotide exchange factor 10 like
chr1	17581321	17581821	501	ATAC_1654	33.8195	13.3506	2	DU4475_peak_3174	Intron (ENST00000361221.8/55160, intron 2 of 28)	1	17580553	17697649	117097	1	55160	ENST00000375415.5	768	ENSG00000074964	ARHGEF10L	Rho guanine nucleotide exchange factor 10 like
chr1	17581989	17582489	501	ATAC_1655	25.1702	10.2073	7	BT474_peak_2994c	Intron (ENST00000361221.8/55160, intron 2 of 28)	1	17580553	17697649	117097	1	55160	ENST00000375415.5	1436	ENSG00000074964	ARHGEF10L	Rho guanine nucleotide exchange factor 10 like
chr1	17586098	17586598	501	ATAC_1656	75.3456	21.9896	4	MDA-MB-231_peak_2409	Intron (ENST00000361221.8/55160, intron 2 of 28)	1	17580553	17697649	117097	1	55160	ENST00000375415.5	5545	ENSG00000074964	ARHGEF10L	Rho guanine nucleotide exchange factor 10 like
chr1	17587461	17587961	501	ATAC_1657	27.7348	8.52011	6	MDA-MB-157_peak_2915b	Exon (ENST00000361221.8/55160, exon 3 of 29)	1	17580553	17697649	117097	1	55160	ENST00000375415.5	6908	ENSG00000074964	ARHGEF10L	Rho guanine nucleotide exchange factor 10 like
chr1	17588130	17588630	501	ATAC_1658	222.553	48.3248	15	HCC70_peak_4656e	Exon (ENST00000361221.8/55160, exon 4 of 29)	1	17580553	17697649	117097	1	55160	ENST00000375415.5	7577	ENSG00000074964	ARHGEF10L	Rho guanine nucleotide exchange factor 10 like
chr1	17624756	17625256	501	ATAC_1659	122.918	26.6902	7	HCC70_peak_4677b	Promoter	1	17626007	17697868	71862	1	55160	ENST00000167825.5	-751	ENSG00000074964	ARHGEF10L	Rho guanine nucleotide exchange factor 10 like
chr1	17629937	17630437	501	ATAC_1660	90.8407	19.725	4	HCC70_peak_4680b	Intron (ENST00000361221.8/55160, intron 15 of 28)	1	17634257	17638003	3747	1	55160	ENST00000482359.1	-3820	ENSG00000074964	ARHGEF10L	Rho guanine nucleotide exchange factor 10 like
chr1	17632493	17632993	501	ATAC_1661	169.745	40.137	8	Hs578T_peak_2825a	Intron (ENST00000361221.8/55160, intron 16 of 28)	1	17634257	17638003	3747	1	55160	ENST00000482359.1	-1264	ENSG00000074964	ARHGEF10L	Rho guanine nucleotide exchange factor 10 like
chr1	17633516	17634016	501	ATAC_1662	169.745	40.137	4	Hs578T_peak_2825c	Promoter	1	17634257	17638003	3747	1	55160	ENST00000482359.1	-241	ENSG00000074964	ARHGEF10L	Rho guanine nucleotide exchange factor 10 like
chr1	17636521	17637021	501	ATAC_1663	43.1085	10.5707	2	BT-20_peak_2632b	Intron (ENST00000361221.8/55160, intron 18 of 28)	1	17634257	17638003	3747	1	55160	ENST00000482359.1	2264	ENSG00000074964	ARHGEF10L	Rho guanine nucleotide exchange factor 10 like
chr1	17653682	17654182	501	ATAC_1664	28.4663	18.689	6	BT549_peak_4174	Intron (ENST00000361221.8/55160, intron 22 of 28)	1	17639753	17654665	14913	1	55160	ENST00000466782.1	13929	ENSG00000074964	ARHGEF10L	Rho guanine nucleotide exchange factor 10 like
chr1	17676357	17676857	501	ATAC_1665	14.3667	5.67142	2	DU4475_peak_3181	Intron (ENST00000361221.8/55160, intron 26 of 28)	1	17694047	17697874	3828	1	55160	ENST00000495593.1	-17190	ENSG00000074964	ARHGEF10L	Rho guanine nucleotide exchange factor 10 like
chr1	17682353	17682853	501	ATAC_1666	28.7223	10.5218	4	HCC38_peak_1750	Intron (ENST00000361221.8/55160, intron 26 of 28)	1	17694047	17697874	3828	1	55160	ENST00000495593.1	-11194	ENSG00000074964	ARHGEF10L	Rho guanine nucleotide exchange factor 10 like
chr1	17683445	17683945	501	ATAC_1667	26.9625	10.9342	3	BT474_peak_3029	Intron (ENST00000361221.8/55160, intron 26 of 28)	1	17694047	17697874	3828	1	55160	ENST00000495593.1	-10102	ENSG00000074964	ARHGEF10L	Rho guanine nucleotide exchange factor 10 like
chr1	17696418	17696918	501	ATAC_1668	23.7652	6.76716	4	YMB1_peak_1806	3' UTR	1	17694047	17697874	3828	1	55160	ENST00000495593.1	2371	ENSG00000074964	ARHGEF10L	Rho guanine nucleotide exchange factor 10 like
chr1	17765466	17765966	501	ATAC_1669	180.556	42.6934	4	Hs578T_peak_2857a	Intron (ENST00000375406.2/81569, intron 1 of 2)	1	17755333	17827063	71731	1	81569	ENST00000375406.2	10133	ENSG00000117148	ACTL8	actin like 8
chr1	17766036	17766536	501	ATAC_1670	99.5045	23.5283	3	Hs578T_peak_2857b	Intron (ENST00000375406.2/81569, intron 1 of 2)	1	17755333	17827063	71731	1	81569	ENST00000375406.2	10703	ENSG00000117148	ACTL8	actin like 8
chr1	17768491	17768991	501	ATAC_1671	71.7588	47.1119	4	BT549_peak_4194d	Intron (ENST00000375406.2/81569, intron 1 of 2)	1	17755333	17827063	71731	1	81569	ENST00000375406.2	13158	ENSG00000117148	ACTL8	actin like 8
chr1	17866408	17866908	501	ATAC_1672	51.928	15.1552	2	MDA-MB-231_peak_2437b	Distal Intergenic	1	17822982	17827061	4080	1	81569	ENST00000617065.1	43426	ENSG00000117148	ACTL8	actin like 8
chr1	17874171	17874671	501	ATAC_1673	83.9894	19.8597	4	Hs578T_peak_2875	Distal Intergenic	1	17822982	17827061	4080	1	81569	ENST00000617065.1	51189	ENSG00000117148	ACTL8	actin like 8
chr1	17875850	17876350	501	ATAC_1674	26.9311	7.85985	2	MDA-MB-231_peak_2442	Distal Intergenic	1	17822982	17827061	4080	1	81569	ENST00000617065.1	52868	ENSG00000117148	ACTL8	actin like 8
chr1	17878830	17879330	501	ATAC_1675	95.5831	22.6011	2	Hs578T_peak_2880	Distal Intergenic	1	17822982	17827061	4080	1	81569	ENST00000617065.1	55848	ENSG00000117148	ACTL8	actin like 8
chr1	17892247	17892747	501	ATAC_1676	19.9394	8.08608	2	BT474_peak_3045	Distal Intergenic	1	17822982	17827061	4080	1	81569	ENST00000617065.1	69265	ENSG00000117148	ACTL8	actin like 8
chr1	17904293	17904793	501	ATAC_1677	125.948	26.1232	4	MDA-MB-453_peak_1747b	Distal Intergenic	1	17822982	17827061	4080	1	81569	ENST00000617065.1	81311	ENSG00000117148	ACTL8	actin like 8
chr1	18092002	18092502	501	ATAC_1678	101.475	23.9943	3	Hs578T_peak_2892b	Distal Intergenic	1	18107798	18378483	270686	1	84966	ENST00000251296.4	-15296	ENSG00000117154	IGSF21	immunoglobin superfamily member 21
chr1	18201971	18202471	501	ATAC_1679	138.621	28.7518	3	MDA-MB-453_peak_1769b	Intron (ENST00000251296.4/84966, intron 1 of 9)	1	18278845	18376367	97523	1	84966	ENST00000412684.3	-76374	ENSG00000117154	IGSF21	immunoglobin superfamily member 21
chr1	18234714	18235214	501	ATAC_1680	27.6615	5.73735	2	MDA-MB-453_peak_1770	Intron (ENST00000251296.4/84966, intron 2 of 9)	1	18278845	18376367	97523	1	84966	ENST00000412684.3	-43631	ENSG00000117154	IGSF21	immunoglobin superfamily member 21
chr1	18298607	18299107	501	ATAC_1681	38.1488	15.4706	2	BT474_peak_3111b	Intron (ENST00000251296.4/84966, intron 3 of 9)	1	18278845	18376367	97523	1	84966	ENST00000412684.3	19762	ENSG00000117154	IGSF21	immunoglobin superfamily member 21
chr1	18319127	18319627	501	ATAC_1682	30.875	6.40387	2	MDA-MB-453_peak_1782	Intron (ENST00000251296.4/84966, intron 3 of 9)	1	18278845	18376367	97523	1	84966	ENST00000412684.3	40282	ENSG00000117154	IGSF21	immunoglobin superfamily member 21
chr1	18344639	18345139	501	ATAC_1683	60.3176	17.1755	4	YMB1_peak_1848	Intron (ENST00000251296.4/84966, intron 4 of 9)	1	18361367	18378483	17117	1	84966	ENST00000497331.2	-16228	ENSG00000117154	IGSF21	immunoglobin superfamily member 21
chr1	18354643	18355143	501	ATAC_1684	34.1566	7.08452	2	MDA-MB-453_peak_1785	Intron (ENST00000251296.4/84966, intron 4 of 9)	1	18361367	18378483	17117	1	84966	ENST00000497331.2	-6224	ENSG00000117154	IGSF21	immunoglobin superfamily member 21
chr1	18408889	18409389	501	ATAC_1685	28.7636	12.9367	2	SKBR3_peak_3798	Distal Intergenic	1	18375957	18376920	964	1	84966	ENST00000473951.1	32932	ENSG00000117154	IGSF21	immunoglobin superfamily member 21
chr1	18413840	18414340	501	ATAC_1686	26.9859	10.653	2	DU4475_peak_3270	Distal Intergenic	1	18375957	18376920	964	1	84966	ENST00000473951.1	37883	ENSG00000117154	IGSF21	immunoglobin superfamily member 21
chr1	18440590	18441090	501	ATAC_1687	229.352	49.8011	4	HCC70_peak_4831	Distal Intergenic	1	18480982	18486126	5145	1	127707	ENST00000400664.2	-39892	ENSG00000179023	KLHDC7A	kelch domain containing 7A
chr1	18452518	18453018	501	ATAC_1688	44.3634	9.20154	3	MDA-MB-453_peak_1792	Distal Intergenic	1	18480982	18486126	5145	1	127707	ENST00000400664.2	-27964	ENSG00000179023	KLHDC7A	kelch domain containing 7A
chr1	18464600	18465100	501	ATAC_1689	174.957	49.8191	11	YMB1_peak_1859b	Distal Intergenic	1	18480982	18486126	5145	1	127707	ENST00000400664.2	-15882	ENSG00000179023	KLHDC7A	kelch domain containing 7A
chr1	18480313	18480813	501	ATAC_1690	150.087	32.5897	12	HCC70_peak_4841b	Promoter	1	18480982	18486126	5145	1	127707	ENST00000400664.2	-169	ENSG00000179023	KLHDC7A	kelch domain containing 7A
chr1	18480830	18481330	501	ATAC_1691	18.9081	7.46419	10	DU4475_peak_3276c	Promoter	1	18480982	18486126	5145	1	127707	ENST00000400664.2	0	ENSG00000179023	KLHDC7A	kelch domain containing 7A
chr1	18535509	18536009	501	ATAC_1692	239.01	49.5737	9	MDA-MB-453_peak_1806	Distal Intergenic	1	18480982	18486126	5145	1	127707	ENST00000400664.2	54527	ENSG00000179023	KLHDC7A	kelch domain containing 7A
chr1	18554517	18555017	501	ATAC_1693	105.297	21.84	3	MDA-MB-453_peak_1808	Distal Intergenic	1	18480982	18486126	5145	1	127707	ENST00000400664.2	73535	ENSG00000179023	KLHDC7A	kelch domain containing 7A
chr1	18556251	18556751	501	ATAC_1694	23.3899	10.5198	2	SKBR3_peak_3819	Distal Intergenic	1	18630846	18748866	118021	1	5081	ENST00000420770.7	-74095	ENSG00000009709	PAX7	paired box 7
chr1	18557586	18558086	501	ATAC_1695	40.9264	16.1562	2	DU4475_peak_3283a	Distal Intergenic	1	18630846	18748866	118021	1	5081	ENST00000420770.7	-72760	ENSG00000009709	PAX7	paired box 7
chr1	18597334	18597834	501	ATAC_1696	33.5325	9.54841	4	YMB1_peak_1886	Distal Intergenic	1	18630846	18748866	118021	1	5081	ENST00000420770.7	-33012	ENSG00000009709	PAX7	paired box 7
chr1	18599102	18599602	501	ATAC_1697	121.769	25.2565	2	MDA-MB-453_peak_1823b	Distal Intergenic	1	18630846	18748866	118021	1	5081	ENST00000420770.7	-31244	ENSG00000009709	PAX7	paired box 7
chr1	18607297	18607797	501	ATAC_1698	33.0816	7.18329	3	HCC70_peak_4890	Distal Intergenic	1	18630846	18748866	118021	1	5081	ENST00000420770.7	-23049	ENSG00000009709	PAX7	paired box 7
chr1	18618494	18618994	501	ATAC_1699	79.3868	23.1691	9	MDA-MB-231_peak_2462	Distal Intergenic	1	18630846	18748866	118021	1	5081	ENST00000420770.7	-11852	ENSG00000009709	PAX7	paired box 7
chr1	18625062	18625562	501	ATAC_1700	59.6659	23.5538	2	DU4475_peak_3295a	Distal Intergenic	1	18630846	18748866	118021	1	5081	ENST00000420770.7	-5284	ENSG00000009709	PAX7	paired box 7
chr1	18649598	18650098	501	ATAC_1701	57.4619	14.0903	4	BT-20_peak_2747	Intron (ENST00000420770.7/5081, intron 4 of 8)	1	18631524	18736102	104579	1	5081	ENST00000400661.3	18074	ENSG00000009709	PAX7	paired box 7
chr1	18666212	18666712	501	ATAC_1702	95.2141	19.7486	9	MDA-MB-453_peak_1828a	Intron (ENST00000420770.7/5081, intron 4 of 8)	1	18631524	18736102	104579	1	5081	ENST00000400661.3	34688	ENSG00000009709	PAX7	paired box 7
chr1	18668006	18668506	501	ATAC_1703	141.633	30.754	8	HCC70_peak_4909c	Intron (ENST00000420770.7/5081, intron 4 of 8)	1	18631524	18736102	104579	1	5081	ENST00000400661.3	36482	ENSG00000009709	PAX7	paired box 7
chr1	18668702	18669202	501	ATAC_1704	215.786	46.8554	15	HCC70_peak_4909e	Intron (ENST00000420770.7/5081, intron 4 of 8)	1	18631524	18736102	104579	1	5081	ENST00000400661.3	37178	ENSG00000009709	PAX7	paired box 7
chr1	18670236	18670736	501	ATAC_1705	73.6874	15.2837	2	MDA-MB-453_peak_1832a	Intron (ENST00000420770.7/5081, intron 4 of 8)	1	18631524	18736102	104579	1	5081	ENST00000400661.3	38712	ENSG00000009709	PAX7	paired box 7
chr1	18681313	18681813	501	ATAC_1706	48.2064	10.4675	6	HCC70_peak_4918	Intron (ENST00000420770.7/5081, intron 4 of 8)	1	18631524	18736102	104579	1	5081	ENST00000400661.3	49789	ENSG00000009709	PAX7	paired box 7
chr1	18703325	18703825	501	ATAC_1707	25.1057	7.82969	4	T47D_peak_1808	Intron (ENST00000420770.7/5081, intron 7 of 8)	1	18631524	18736102	104579	1	5081	ENST00000400661.3	71801	ENSG00000009709	PAX7	paired box 7
chr1	18719963	18720463	501	ATAC_1708	64.241	13.3244	3	MDA-MB-453_peak_1837	Intron (ENST00000420770.7/5081, intron 7 of 8)	1	18631524	18736102	104579	1	5081	ENST00000400661.3	88439	ENSG00000009709	PAX7	paired box 7
chr1	18820706	18821206	501	ATAC_1709	30.6128	12.4145	13	BT474_peak_3201	Distal Intergenic	1	18839599	18859682	20084	2	80834	ENST00000375371.3	38476	ENSG00000179002	TAS1R2	taste 1 receptor member 2
chr1	18875157	18875657	501	ATAC_1710	94.7573	20.5755	12	HCC70_peak_4940d	Exon (ENST00000290597.9/8659, exon 13 of 16)	1	18883202	18883275	74	2	100616120	ENST00000577305.1	7618	ENSG00000265606	MIR4695	microRNA 4695
chr1	18884065	18884565	501	ATAC_1711	24.6175	7.9451	6	HCC1395_peak_1915a	Promoter	1	18883202	18883275	74	2	100616120	ENST00000577305.1	-790	ENSG00000265606	MIR4695	microRNA 4695
chr1	18886801	18887301	501	ATAC_1712	43.0443	9.34657	2	HCC70_peak_4956	Intron (ENST00000290597.9/8659, intron 3 of 15)	1	18882560	18885619	3060	2	8659	ENST00000454547.1	-1182	ENSG00000159423	ALDH4A1	aldehyde dehydrogenase 4 family member A1
chr1	18901856	18902356	501	ATAC_1713	33.5325	9.54841	3	YMB1_peak_1940a	Intron (ENST00000290597.9/8659, intron 1 of 15)	1	18871432	18902528	31097	2	8659	ENST00000538839.5	172	ENSG00000159423	ALDH4A1	aldehyde dehydrogenase 4 family member A1
chr1	18902646	18903146	501	ATAC_1714	368.673	80.0531	23	HCC70_peak_4961c	Promoter	1	18883111	18902724	19614	2	8659	ENST00000432718.1	0	ENSG00000159423	ALDH4A1	aldehyde dehydrogenase 4 family member A1
chr1	18903238	18903738	501	ATAC_1715	134.374	27.8709	5	MDA-MB-453_peak_1857e	Promoter	1	18883111	18902724	19614	2	8659	ENST00000432718.1	-514	ENSG00000159423	ALDH4A1	aldehyde dehydrogenase 4 family member A1
chr1	18907081	18907581	501	ATAC_1716	21.9334	5.43002	3	MDA361_peak_2012b	3' UTR	1	18883111	18902724	19614	2	8659	ENST00000432718.1	-4357	ENSG00000159423	ALDH4A1	aldehyde dehydrogenase 4 family member A1
chr1	18912978	18913478	501	ATAC_1717	51.0752	14.5437	11	YMB1_peak_1943	Promoter	1	18908291	18911992	3702	2	126917	ENST00000355609.8	-986	ENSG00000169991	IFFO2	intermediate filament family orphan 2
chr1	18914042	18914542	501	ATAC_1718	30.9548	9.50929	2	MDA-MB-157_peak_2963	Intron (ENST00000455833.7/126917, intron 5 of 8)	1	18908291	18911992	3702	2	126917	ENST00000355609.8	-2050	ENSG00000169991	IFFO2	intermediate filament family orphan 2
chr1	18922211	18922711	501	ATAC_1719	54.4958	17.5881	14	HCC1395_peak_1927	Intron (ENST00000455833.7/126917, intron 1 of 8)	1	18908291	18911992	3702	2	126917	ENST00000355609.8	-10219	ENSG00000169991	IFFO2	intermediate filament family orphan 2
chr1	18922827	18923327	501	ATAC_1720	23.6234	8.8346	2	HCC1806_peak_2841	Intron (ENST00000455833.7/126917, intron 1 of 8)	1	18908291	18911992	3702	2	126917	ENST00000355609.8	-10835	ENSG00000169991	IFFO2	intermediate filament family orphan 2
chr1	18926551	18927051	501	ATAC_1721	224.816	48.8162	13	HCC70_peak_4973b	Intron (ENST00000455833.7/126917, intron 1 of 8)	1	18908291	18911992	3702	2	126917	ENST00000355609.8	-14559	ENSG00000169991	IFFO2	intermediate filament family orphan 2
chr1	18927056	18927556	501	ATAC_1722	173.731	37.7237	9	HCC70_peak_4973c	Intron (ENST00000455833.7/126917, intron 1 of 8)	1	18908291	18911992	3702	2	126917	ENST00000355609.8	-15064	ENSG00000169991	IFFO2	intermediate filament family orphan 2
chr1	18927588	18928088	501	ATAC_1723	53.8193	15.7072	7	MDA-MB-231_peak_2497c	Intron (ENST00000455833.7/126917, intron 1 of 8)	1	18908291	18911992	3702	2	126917	ENST00000355609.8	-15596	ENSG00000169991	IFFO2	intermediate filament family orphan 2
chr1	18932373	18932873	501	ATAC_1724	156.48	33.9778	14	HCC70_peak_4975a	Intron (ENST00000455833.7/126917, intron 1 of 8)	1	18908291	18911992	3702	2	126917	ENST00000355609.8	-20381	ENSG00000169991	IFFO2	intermediate filament family orphan 2
chr1	18937062	18937562	501	ATAC_1725	22.678	7.53604	4	MDA-MB-468_peak_4063	Intron (ENST00000455833.7/126917, intron 1 of 8)	1	18908340	18955698	47359	2	126917	ENST00000416166.1	18136	ENSG00000169991	IFFO2	intermediate filament family orphan 2
chr1	18938666	18939166	501	ATAC_1726	63.5559	25.0894	2	DU4475_peak_3359b	Intron (ENST00000455833.7/126917, intron 1 of 8)	1	18908340	18955698	47359	2	126917	ENST00000416166.1	16532	ENSG00000169991	IFFO2	intermediate filament family orphan 2
chr1	18941255	18941755	501	ATAC_1727	160.992	51.9588	8	HCC1395_peak_1942a	Intron (ENST00000455833.7/126917, intron 1 of 8)	1	18908340	18955698	47359	2	126917	ENST00000416166.1	13943	ENSG00000169991	IFFO2	intermediate filament family orphan 2
chr1	18948363	18948863	501	ATAC_1728	59.5632	17.3835	4	MDA-MB-231_peak_2504	Intron (ENST00000455833.7/126917, intron 1 of 8)	1	18908340	18955698	47359	2	126917	ENST00000416166.1	6835	ENSG00000169991	IFFO2	intermediate filament family orphan 2
chr1	18948979	18949479	501	ATAC_1729	22.9205	15.048	4	BT549_peak_4275	Intron (ENST00000455833.7/126917, intron 1 of 8)	1	18908340	18955698	47359	2	126917	ENST00000416166.1	6219	ENSG00000169991	IFFO2	intermediate filament family orphan 2
chr1	18949651	18950151	501	ATAC_1730	19.3524	12.7055	4	BT549_peak_4276	Intron (ENST00000455833.7/126917, intron 1 of 8)	1	18908340	18955698	47359	2	126917	ENST00000416166.1	5547	ENSG00000169991	IFFO2	intermediate filament family orphan 2
chr1	18950563	18951063	501	ATAC_1731	18.3445	5.92054	2	HCC1395_peak_1949d	Intron (ENST00000455833.7/126917, intron 1 of 8)	1	18908340	18955698	47359	2	126917	ENST00000416166.1	4635	ENSG00000169991	IFFO2	intermediate filament family orphan 2
chr1	18953573	18954073	501	ATAC_1732	152.213	33.0513	9	HCC70_peak_4996a	Intron (ENST00000455833.7/126917, intron 1 of 8)	1	18908340	18955698	47359	2	126917	ENST00000416166.1	1625	ENSG00000169991	IFFO2	intermediate filament family orphan 2
chr1	18954492	18954992	501	ATAC_1733	26.9311	7.85985	4	MDA-MB-231_peak_2512	Intron (ENST00000455833.7/126917, intron 1 of 8)	1	18908340	18955698	47359	2	126917	ENST00000416166.1	706	ENSG00000169991	IFFO2	intermediate filament family orphan 2
chr1	18955073	18955573	501	ATAC_1734	100.685	21.8626	9	HCC70_peak_4996e	Intron (ENST00000455833.7/126917, intron 1 of 8)	1	18908340	18955698	47359	2	126917	ENST00000416166.1	125	ENSG00000169991	IFFO2	intermediate filament family orphan 2
chr1	18955819	18956319	501	ATAC_1735	46.4733	10.0911	11	HCC70_peak_4996h	Promoter	1	18908340	18955698	47359	2	126917	ENST00000416166.1	-121	ENSG00000169991	IFFO2	intermediate filament family orphan 2
chr1	18956662	18957162	501	ATAC_1736	58.2695	18.806	15	HCC1395_peak_1958d	Promoter	1	18904280	18956676	52397	2	126917	ENST00000455833.7	0	ENSG00000169991	IFFO2	intermediate filament family orphan 2
chr1	18962071	18962571	501	ATAC_1737	26.9497	12.1209	5	SKBR3_peak_3902a	Distal Intergenic	1	18904280	18956676	52397	2	126917	ENST00000455833.7	-5395	ENSG00000169991	IFFO2	intermediate filament family orphan 2
chr1	18962692	18963192	501	ATAC_1738	17.4036	6.37544	4	HCC38_peak_1818	Distal Intergenic	1	18904280	18956676	52397	2	126917	ENST00000455833.7	-6016	ENSG00000169991	IFFO2	intermediate filament family orphan 2
chr1	18965711	18966211	501	ATAC_1739	52.7609	12.4756	10	Hs578T_peak_3003b	Distal Intergenic	1	18904280	18956676	52397	2	126917	ENST00000455833.7	-9035	ENSG00000169991	IFFO2	intermediate filament family orphan 2
chr1	18998319	18998819	501	ATAC_1740	154.344	33.514	11	HCC70_peak_5006	Distal Intergenic	1	18904280	18956676	52397	2	126917	ENST00000455833.7	-41643	ENSG00000169991	IFFO2	intermediate filament family orphan 2
chr1	18999183	18999683	501	ATAC_1741	67.9016	19.335	7	YMB1_peak_1975a	Distal Intergenic	1	18904280	18956676	52397	2	126917	ENST00000455833.7	-42507	ENSG00000169991	IFFO2	intermediate filament family orphan 2
chr1	19007438	19007938	501	ATAC_1742	17.2785	6.9561	3	HCC1937_peak_2273a	Distal Intergenic	1	18904280	18956676	52397	2	126917	ENST00000455833.7	-50762	ENSG00000169991	IFFO2	intermediate filament family orphan 2
chr1	19007957	19008457	501	ATAC_1743	17.2785	6.9561	3	HCC1937_peak_2273b	Distal Intergenic	1	18904280	18956676	52397	2	126917	ENST00000455833.7	-51281	ENSG00000169991	IFFO2	intermediate filament family orphan 2
chr1	19009908	19010408	501	ATAC_1744	171.898	40.6461	18	Hs578T_peak_3014b	Distal Intergenic	1	18904280	18956676	52397	2	126917	ENST00000455833.7	-53232	ENSG00000169991	IFFO2	intermediate filament family orphan 2
chr1	19010912	19011412	501	ATAC_1745	310.822	67.4914	22	HCC70_peak_5012d	Distal Intergenic	1	18904280	18956676	52397	2	126917	ENST00000455833.7	-54236	ENSG00000169991	IFFO2	intermediate filament family orphan 2
chr1	19012212	19012712	501	ATAC_1746	35.5042	10.3619	2	MDA-MB-231_peak_2527b	Distal Intergenic	1	18904280	18956676	52397	2	126917	ENST00000455833.7	-55536	ENSG00000169991	IFFO2	intermediate filament family orphan 2
chr1	19029332	19029832	501	ATAC_1747	122.918	26.6902	4	HCC70_peak_5016b	Distal Intergenic	1	19074567	19077827	3261	2	23352	ENST00000486515.1	47995	ENSG00000127481	UBR4	ubiquitin protein ligase E3 component n-recognin 4
chr1	19033966	19034466	501	ATAC_1748	108.23	30.2649	7	HCC1954_peak_2290	Distal Intergenic	1	19074567	19077827	3261	2	23352	ENST00000486515.1	43361	ENSG00000127481	UBR4	ubiquitin protein ligase E3 component n-recognin 4
chr1	19035983	19036483	501	ATAC_1749	26.826	6.64128	2	MDA361_peak_2052	Distal Intergenic	1	19074567	19077827	3261	2	23352	ENST00000486515.1	41344	ENSG00000127481	UBR4	ubiquitin protein ligase E3 component n-recognin 4
chr1	19045286	19045786	501	ATAC_1750	135.921	32.1392	2	Hs578T_peak_3021	Distal Intergenic	1	19074567	19077827	3261	2	23352	ENST00000486515.1	32041	ENSG00000127481	UBR4	ubiquitin protein ligase E3 component n-recognin 4
chr1	19061693	19062193	501	ATAC_1751	20.3774	8.20368	2	HCC1937_peak_2282a	Distal Intergenic	1	19074567	19077827	3261	2	23352	ENST00000486515.1	15634	ENSG00000127481	UBR4	ubiquitin protein ligase E3 component n-recognin 4
chr1	19062195	19062695	501	ATAC_1752	100.685	21.8626	3	HCC70_peak_5033b	Distal Intergenic	1	19074567	19077827	3261	2	23352	ENST00000486515.1	15132	ENSG00000127481	UBR4	ubiquitin protein ligase E3 component n-recognin 4
chr1	19065884	19066384	501	ATAC_1753	195.686	42.491	3	HCC70_peak_5035d	Distal Intergenic	1	19074567	19077827	3261	2	23352	ENST00000486515.1	11443	ENSG00000127481	UBR4	ubiquitin protein ligase E3 component n-recognin 4
chr1	19066602	19067102	501	ATAC_1754	88.8932	19.3021	4	HCC70_peak_5035f	Distal Intergenic	1	19074567	19077827	3261	2	23352	ENST00000486515.1	10725	ENSG00000127481	UBR4	ubiquitin protein ligase E3 component n-recognin 4
chr1	19067141	19067641	501	ATAC_1755	178.089	38.67	9	HCC70_peak_5035h	Distal Intergenic	1	19074567	19077827	3261	2	23352	ENST00000486515.1	10186	ENSG00000127481	UBR4	ubiquitin protein ligase E3 component n-recognin 4
chr1	19074373	19074873	501	ATAC_1756	25.2106	5.47419	2	HCC70_peak_5041a	3' UTR	1	19074567	19077827	3261	2	23352	ENST00000486515.1	2954	ENSG00000127481	UBR4	ubiquitin protein ligase E3 component n-recognin 4
chr1	19074877	19075377	501	ATAC_1757	211.293	45.8798	6	HCC70_peak_5041b	Exon (ENST00000606379.1/ENST00000606379.1, exon 1 of 1)	1	19074567	19077827	3261	2	23352	ENST00000486515.1	2450	ENSG00000127481	UBR4	ubiquitin protein ligase E3 component n-recognin 4
chr1	19081456	19081956	501	ATAC_1758	44.4888	12.9841	2	MDA-MB-231_peak_2549b	Promoter	1	19074518	19081306	6789	2	23352	ENST00000459947.5	-150	ENSG00000127481	UBR4	ubiquitin protein ligase E3 component n-recognin 4
chr1	19096139	19096639	501	ATAC_1759	35.6387	13.0555	4	HCC38_peak_1836	Promoter	1	19094095	19095922	1828	2	23352	ENST00000483922.1	-217	ENSG00000127481	UBR4	ubiquitin protein ligase E3 component n-recognin 4
chr1	19113549	19114049	501	ATAC_1760	18.2683	6.57133	3	MCF7_peak_3411	Promoter	1	19110487	19112687	2201	2	23352	ENST00000466969.1	-862	ENSG00000127481	UBR4	ubiquitin protein ligase E3 component n-recognin 4
chr1	19122577	19123077	501	ATAC_1761	49.9513	10.8463	2	HCC70_peak_5058	Exon (ENST00000375254.8/23352, exon 66 of 106)	1	19111640	19118849	7210	2	23352	ENST00000375218.3	-3728	ENSG00000127481	UBR4	ubiquitin protein ligase E3 component n-recognin 4
chr1	19156088	19156588	501	ATAC_1762	12.9142	5.09803	2	DU4475_peak_3403	Exon (ENST00000375254.8/23352, exon 42 of 106)	1	19153839	19155039	1201	2	23352	ENST00000497018.1	-1049	ENSG00000127481	UBR4	ubiquitin protein ligase E3 component n-recognin 4
chr1	19156619	19157119	501	ATAC_1763	50.049	14.6068	2	MDA-MB-231_peak_2558	Exon (ENST00000375254.8/23352, exon 41 of 106)	1	19153839	19155039	1201	2	23352	ENST00000497018.1	-1580	ENSG00000127481	UBR4	ubiquitin protein ligase E3 component n-recognin 4
chr1	19163176	19163676	501	ATAC_1764	77.7574	25.0956	2	HCC1395_peak_1986	Intron (ENST00000375254.8/23352, intron 34 of 105)	1	19121213	19168055	46843	2	23352	ENST00000417040.1	4379	ENSG00000127481	UBR4	ubiquitin protein ligase E3 component n-recognin 4
chr1	19164594	19165094	501	ATAC_1765	92.1094	22.5863	3	BT-20_peak_2837b	Exon (ENST00000375254.8/23352, exon 32 of 106)	1	19121213	19168055	46843	2	23352	ENST00000417040.1	2961	ENSG00000127481	UBR4	ubiquitin protein ligase E3 component n-recognin 4
chr1	19200182	19200682	501	ATAC_1766	30.7318	13.9345	2	HCC1143_peak_2832b	Intron (ENST00000375254.8/23352, intron 2 of 105)	1	19074510	19210266	135757	2	23352	ENST00000375254.8	9584	ENSG00000127481	UBR4	ubiquitin protein ligase E3 component n-recognin 4
chr1	19203372	19203872	501	ATAC_1767	73.7833	23.813	7	HCC1395_peak_1991	Intron (ENST00000375254.8/23352, intron 1 of 105)	1	19074510	19210266	135757	2	23352	ENST00000375254.8	6394	ENSG00000127481	UBR4	ubiquitin protein ligase E3 component n-recognin 4
chr1	19209511	19210011	501	ATAC_1768	24.5886	7.5536	3	MDA-MB-157_peak_3010	Intron (ENST00000375254.8/23352, intron 1 of 105)	1	19074510	19210266	135757	2	23352	ENST00000375254.8	255	ENSG00000127481	UBR4	ubiquitin protein ligase E3 component n-recognin 4
chr1	19210198	19210698	501	ATAC_1769	77.7574	25.0956	23	HCC1395_peak_1993e	Promoter	1	19210501	19240704	30204	1	101927895	ENST00000437898.1	0	ENSG00000230424	EMC1-AS1	EMC1 antisense RNA 1
chr1	19232484	19232984	501	ATAC_1770	71.7798	14.8881	3	MDA-MB-453_peak_1902b	Exon (ENST00000477853.6/23065, exon 14 of 23)	1	19219569	19229395	9827	2	23065	ENST00000494770.6	-3089	ENSG00000127463	EMC1	ER membrane protein complex subunit 1
chr1	19241188	19241688	501	ATAC_1771	55.2543	11.9978	4	HCC70_peak_5078	Promoter	1	19239669	19240568	900	2	23065	ENST00000467423.2	-620	ENSG00000127463	EMC1	ER membrane protein complex subunit 1
chr1	19251338	19251838	501	ATAC_1772	80.1849	18.9601	17	Hs578T_peak_3050a	Promoter	1	19215660	19251524	35865	2	23065	ENST00000477853.6	0	ENSG00000127463	EMC1	ER membrane protein complex subunit 1
chr1	19252138	19252638	501	ATAC_1773	34.196	8.08581	2	Hs578T_peak_3050d	Exon (ENST00000493700.1/51154, exon 1 of 3)	1	19251835	19256052	4218	1	51154	ENST00000493700.1	303	ENSG00000053372	MRTO4	MRT4 homolog, ribosome maturation factor
chr1	19260507	19261007	501	ATAC_1774	123.713	36.1057	3	MDA-MB-231_peak_2574b	Exon (ENST00000650657.1/ENST00000650657.1, exon 2 of 2)	1	19257712	19258739	1028	1	51154	ENST00000479559.1	2795	ENSG00000053372	MRTO4	MRT4 homolog, ribosome maturation factor
chr1	19287277	19287777	501	ATAC_1775	95.2141	19.7486	3	MDA-MB-453_peak_1911b	Intron (ENST00000361640.5/22977, intron 1 of 6)	1	19282573	19288770	6198	2	22977	ENST00000361640.5	993	ENSG00000162482	AKR7A3	aldo-keto reductase family 7 member A3
chr1	19288587	19289087	501	ATAC_1776	130.15	26.9948	7	MDA-MB-453_peak_1911f	Promoter	1	19282573	19288770	6198	2	22977	ENST00000361640.5	0	ENSG00000162482	AKR7A3	aldo-keto reductase family 7 member A3
chr1	19311109	19311609	501	ATAC_1777	67.9917	14.1024	9	MDA-MB-453_peak_1913b	Intron (ENST00000235835.7/8574, intron 1 of 6)	1	19304166	19311907	7742	2	8574	ENST00000489286.5	298	ENSG00000053371	AKR7A2	aldo-keto reductase family 7 member A2
chr1	19311860	19312360	501	ATAC_1778	124.976	27.1371	22	HCC70_peak_5099e	Promoter	1	19312326	19329300	16975	1	54896	ENST00000375153.8	0	ENSG00000040487	SLC66A1	solute carrier family 66 member 1
chr1	19312496	19312996	501	ATAC_1779	59.5632	17.3835	15	MDA-MB-231_peak_2576e	Promoter	1	19312729	19328987	16259	1	54896	ENST00000497827.1	0	ENSG00000040487	SLC66A1	solute carrier family 66 member 1
chr1	19338348	19338848	501	ATAC_1780	95.2141	19.7486	2	MDA-MB-453_peak_1916d	3' UTR	1	19324754	19328081	3328	1	54896	ENST00000432465.1	13594	ENSG00000040487	SLC66A1	solute carrier family 66 member 1
chr1	19341368	19341868	501	ATAC_1781	29.8815	6.48842	2	HCC70_peak_5122	Intron (ENST00000264202.8/832, intron 8 of 8)	1	19324754	19328081	3328	1	54896	ENST00000432465.1	16614	ENSG00000040487	SLC66A1	solute carrier family 66 member 1
chr1	19353556	19354056	501	ATAC_1782	171.113	35.491	5	MDA-MB-453_peak_1919b	Intron (ENST00000264202.8/832, intron 6 of 8)	1	19324754	19328081	3328	1	54896	ENST00000432465.1	28802	ENSG00000040487	SLC66A1	solute carrier family 66 member 1
chr1	19354380	19354880	501	ATAC_1783	391.029	81.1044	6	MDA-MB-453_peak_1920b	Intron (ENST00000264202.8/832, intron 6 of 8)	1	19324754	19328081	3328	1	54896	ENST00000432465.1	29626	ENSG00000040487	SLC66A1	solute carrier family 66 member 1
chr1	19356124	19356624	501	ATAC_1784	105.297	21.84	5	MDA-MB-453_peak_1921	Intron (ENST00000264202.8/832, intron 6 of 8)	1	19357445	19385797	28353	2	832	ENST00000457768.5	29173	ENSG00000077549	CAPZB	capping actin protein of muscle Z-line subunit beta
chr1	19361192	19361692	501	ATAC_1785	95.8471	35.8446	2	HCC1806_peak_2893a	Intron (ENST00000264202.8/832, intron 4 of 8)	1	19357445	19385797	28353	2	832	ENST00000457768.5	24105	ENSG00000077549	CAPZB	capping actin protein of muscle Z-line subunit beta
chr1	19361706	19362206	501	ATAC_1786	18.8549	7.05129	2	HCC1806_peak_2893b	Intron (ENST00000264202.8/832, intron 4 of 8)	1	19357445	19385797	28353	2	832	ENST00000457768.5	23591	ENSG00000077549	CAPZB	capping actin protein of muscle Z-line subunit beta
chr1	19367432	19367932	501	ATAC_1787	34.3283	15.4395	2	SKBR3_peak_3982a	Intron (ENST00000264202.8/832, intron 4 of 8)	1	19357445	19385797	28353	2	832	ENST00000457768.5	17865	ENSG00000077549	CAPZB	capping actin protein of muscle Z-line subunit beta
chr1	19385832	19386332	501	ATAC_1788	37.9989	8.25102	2	HCC70_peak_5145b	Promoter	1	19357445	19385797	28353	2	832	ENST00000457768.5	-35	ENSG00000077549	CAPZB	capping actin protein of muscle Z-line subunit beta
chr1	19395625	19396125	501	ATAC_1789	87.8246	20.7666	3	Hs578T_peak_3089a	Intron (ENST00000264202.8/832, intron 2 of 8)	1	19357445	19385797	28353	2	832	ENST00000457768.5	-9828	ENSG00000077549	CAPZB	capping actin protein of muscle Z-line subunit beta
chr1	19398280	19398780	501	ATAC_1790	152.679	36.1017	2	Hs578T_peak_3091	Intron (ENST00000264202.8/832, intron 2 of 8)	1	19357445	19385797	28353	2	832	ENST00000457768.5	-12483	ENSG00000077549	CAPZB	capping actin protein of muscle Z-line subunit beta
chr1	19427155	19427655	501	ATAC_1791	89.2497	18.5115	4	MDA-MB-453_peak_1934	Intron (ENST00000264202.8/832, intron 1 of 8)	1	19357522	19420144	62623	2	832	ENST00000489607.5	-7011	ENSG00000077549	CAPZB	capping actin protein of muscle Z-line subunit beta
chr1	19430068	19430568	501	ATAC_1792	68.0867	30.8721	12	HCC1143_peak_2859	Intron (ENST00000264202.8/832, intron 1 of 8)	1	19357522	19420144	62623	2	832	ENST00000489607.5	-9924	ENSG00000077549	CAPZB	capping actin protein of muscle Z-line subunit beta
chr1	19430579	19431079	501	ATAC_1793	12.9142	5.09803	3	DU4475_peak_3444	Intron (ENST00000264202.8/832, intron 1 of 8)	1	19357522	19420144	62623	2	832	ENST00000489607.5	-10435	ENSG00000077549	CAPZB	capping actin protein of muscle Z-line subunit beta
chr1	19436712	19437212	501	ATAC_1794	64.241	13.3244	2	MDA-MB-453_peak_1939	Intron (ENST00000264202.8/832, intron 1 of 8)	1	19357522	19420144	62623	2	832	ENST00000489607.5	-16568	ENSG00000077549	CAPZB	capping actin protein of muscle Z-line subunit beta
chr1	19440423	19440923	501	ATAC_1795	137.437	29.8429	16	HCC70_peak_5161b	Intron (ENST00000264202.8/832, intron 1 of 8)	1	19357522	19420144	62623	2	832	ENST00000489607.5	-20279	ENSG00000077549	CAPZB	capping actin protein of muscle Z-line subunit beta
chr1	19444255	19444755	501	ATAC_1796	18.3445	5.92054	2	HCC1395_peak_2034	Intron (ENST00000264202.8/832, intron 1 of 8)	1	19357522	19420144	62623	2	832	ENST00000489607.5	-24111	ENSG00000077549	CAPZB	capping actin protein of muscle Z-line subunit beta
chr1	19445907	19446407	501	ATAC_1797	26.9311	7.85985	3	MDA-MB-231_peak_2603b	Intron (ENST00000264202.8/832, intron 1 of 8)	1	19357522	19420144	62623	2	832	ENST00000489607.5	-25763	ENSG00000077549	CAPZB	capping actin protein of muscle Z-line subunit beta
chr1	19448346	19448846	501	ATAC_1798	62.087	20.0381	9	HCC1395_peak_2036b	Exon (ENST00000264203.7/832, exon 2 of 9)	1	19357522	19420144	62623	2	832	ENST00000489607.5	-28202	ENSG00000077549	CAPZB	capping actin protein of muscle Z-line subunit beta
chr1	19449094	19449594	501	ATAC_1799	26.9311	7.85985	2	MDA-MB-231_peak_2607	5' UTR	1	19357522	19420144	62623	2	832	ENST00000489607.5	-28950	ENSG00000077549	CAPZB	capping actin protein of muscle Z-line subunit beta
chr1	19450815	19451315	501	ATAC_1800	159.044	37.6067	12	Hs578T_peak_3102a	Intron (ENST00000264202.8/832, intron 1 of 8)	1	19357522	19420144	62623	2	832	ENST00000489607.5	-30671	ENSG00000077549	CAPZB	capping actin protein of muscle Z-line subunit beta
chr1	19468324	19468824	501	ATAC_1801	79.27	17.2126	4	HCC70_peak_5171	Intron (ENST00000264202.8/832, intron 1 of 8)	1	19484403	19626630	142228	1	440574	ENST00000648702.1	-15579	ENSG00000173436	MICOS10	mitochondrial contact site and cristae organizing system subunit 10
chr1	19469305	19469805	501	ATAC_1802	139.532	30.2978	10	HCC70_peak_5172b	Intron (ENST00000264202.8/832, intron 1 of 8)	1	19484403	19626630	142228	1	440574	ENST00000648702.1	-14598	ENSG00000173436	MICOS10	mitochondrial contact site and cristae organizing system subunit 10
chr1	19472219	19472719	501	ATAC_1803	51.9719	21.0763	5	BT474_peak_3387b	Intron (ENST00000264202.8/832, intron 1 of 8)	1	19484403	19626630	142228	1	440574	ENST00000648702.1	-11684	ENSG00000173436	MICOS10	mitochondrial contact site and cristae organizing system subunit 10
chr1	19484227	19484727	501	ATAC_1804	20.4766	8.08337	2	DU4475_peak_3451a	Promoter	1	19484403	19626630	142228	1	440574	ENST00000648702.1	0	ENSG00000173436	MICOS10	mitochondrial contact site and cristae organizing system subunit 10
chr1	19484743	19485243	501	ATAC_1805	30.3658	11.9873	10	DU4475_peak_3452	Promoter	1	19339359	19484664	145306	2	832	ENST00000433834.5	-79	ENSG00000077549	CAPZB	capping actin protein of muscle Z-line subunit beta
chr1	19485763	19486263	501	ATAC_1806	135.379	38.5493	23	YMB1_peak_2045c	Promoter	1	19356655	19485539	128885	2	832	ENST00000459967.6	-224	ENSG00000077549	CAPZB	capping actin protein of muscle Z-line subunit beta
chr1	19504931	19505431	501	ATAC_1807	25.2736	7.3761	2	MDA-MB-231_peak_2621	Intron (ENST00000648702.1/440574, intron 1 of 3)	1	19356655	19485539	128885	2	832	ENST00000459967.6	-19392	ENSG00000077549	CAPZB	capping actin protein of muscle Z-line subunit beta
chr1	19550309	19550809	501	ATAC_1808	34.5611	8.47479	3	BT-20_peak_2906b	Intron (ENST00000648702.1/440574, intron 1 of 3)	1	19591802	19596832	5031	2	105378614	ENST00000416470.1	46023	ENSG00000235185	LOC105378614	uncharacterized LOC105378614
chr1	19582128	19582628	501	ATAC_1809	18.2402	8.20369	4	SKBR3_peak_4023	Intron (ENST00000648702.1/440574, intron 1 of 3)	1	19591802	19596832	5031	2	105378614	ENST00000416470.1	14204	ENSG00000235185	LOC105378614	uncharacterized LOC105378614
chr1	19595999	19596499	501	ATAC_1810	17.3657	6.85531	2	DU4475_peak_3455a	Intron (ENST00000648702.1/440574, intron 1 of 3)	1	19591802	19596832	5031	2	105378614	ENST00000416470.1	333	ENSG00000235185	LOC105378614	uncharacterized LOC105378614
chr1	19596654	19597154	501	ATAC_1811	95.4041	29.7536	23	T47D_peak_1889b	Promoter	1	19596979	19658056	61078	1	100532736	ENST00000602662.1	0	ENSG00000158747	MICOS10-NBL1	MICOS10-NBL1 readthrough
chr1	19597201	19597701	501	ATAC_1812	18.8666	5.50622	9	MDA-MB-231_peak_2631c	Intron (ENST00000648702.1/440574, intron 1 of 3)	1	19597070	19626606	29537	1	440574	ENST00000485362.1	131	ENSG00000173436	MICOS10	mitochondrial contact site and cristae organizing system subunit 10
chr1	19640186	19640686	501	ATAC_1813	81.179	17.6271	6	HCC70_peak_5196b	Promoter	1	19640554	19656934	16381	1	4681	ENST00000428975.5	0	ENSG00000158747	NBL1	NBL1, DAN family BMP antagonist
chr1	19640705	19641205	501	ATAC_1814	17.9231	6.81508	6	HCC1187_peak_7502	5' UTR	1	19640554	19656934	16381	1	4681	ENST00000428975.5	151	ENSG00000158747	NBL1	NBL1, DAN family BMP antagonist
chr1	19643060	19643560	501	ATAC_1815	202.352	43.9384	12	HCC70_peak_5199a	Promoter	1	19643232	19657129	13898	1	4681	ENST00000289749.6	0	ENSG00000158747	NBL1	NBL1, DAN family BMP antagonist
chr1	19644008	19644508	501	ATAC_1816	100.685	21.8626	12	HCC70_peak_5199e	Promoter	1	19644163	19658452	14290	1	4681	ENST00000375136.7	0	ENSG00000158747	NBL1	NBL1, DAN family BMP antagonist
chr1	19644626	19645126	501	ATAC_1817	33.7541	9.85114	4	MDA-MB-231_peak_2636	Promoter	1	19645372	19656933	11562	1	4681	ENST00000425400.5	-246	ENSG00000158747	NBL1	NBL1, DAN family BMP antagonist
chr1	19646342	19646842	501	ATAC_1818	165.069	35.8428	6	HCC70_peak_5199l	Intron (ENST00000602662.1/100532736, intron 1 of 3)	1	19645766	19658456	12691	1	4681	ENST00000615215.4	576	ENSG00000158747	NBL1	NBL1, DAN family BMP antagonist
chr1	19651075	19651575	501	ATAC_1819	59.3074	14.5429	8	BT-20_peak_2921	Intron (ENST00000602662.1/100532736, intron 1 of 3)	1	19647610	19658456	10847	1	4681	ENST00000548815.2	3465	ENSG00000158747	NBL1	NBL1, DAN family BMP antagonist
chr1	19653690	19654190	501	ATAC_1820	38.1425	25.0417	19	BT549_peak_4409	Intron (ENST00000602662.1/100532736, intron 1 of 3)	1	19647610	19658456	10847	1	4681	ENST00000548815.2	6080	ENSG00000158747	NBL1	NBL1, DAN family BMP antagonist
chr1	19654319	19654819	501	ATAC_1821	73.46	28.9992	4	DU4475_peak_3474b	Intron (ENST00000602662.1/100532736, intron 1 of 3)	1	19647610	19658456	10847	1	4681	ENST00000548815.2	6709	ENSG00000158747	NBL1	NBL1, DAN family BMP antagonist
chr1	19659646	19660146	501	ATAC_1822	109.594	33.6672	23	MDA-MB-157_peak_3077	Distal Intergenic	1	19664875	19680966	16092	1	3362	ENST00000289753.2	-4729	ENSG00000158748	HTR6	5-hydroxytryptamine receptor 6
chr1	19682187	19682687	501	ATAC_1823	70.8157	16.7447	2	Hs578T_peak_3145	3' UTR	1	19664875	19680966	16092	1	3362	ENST00000289753.2	17312	ENSG00000158748	HTR6	5-hydroxytryptamine receptor 6
chr1	19703677	19704177	501	ATAC_1824	55.2543	11.9978	2	HCC70_peak_5232b	Intron (ENST00000294543.10/255104, intron 13 of 15)	1	19694492	19701210	6719	2	255104	ENST00000494342.1	-2467	ENSG00000162542	TMCO4	transmembrane and coiled-coil domains 4
chr1	19704424	19704924	501	ATAC_1825	44.4695	13.661	10	MDA-MB-157_peak_3083	Intron (ENST00000294543.10/255104, intron 13 of 15)	1	19694492	19701210	6719	2	255104	ENST00000494342.1	-3214	ENSG00000162542	TMCO4	transmembrane and coiled-coil domains 4
chr1	19715523	19716023	501	ATAC_1826	61.1606	19.0741	19	T47D_peak_1911	Intron (ENST00000294543.10/255104, intron 13 of 15)	1	19694492	19701210	6719	2	255104	ENST00000494342.1	-14313	ENSG00000162542	TMCO4	transmembrane and coiled-coil domains 4
chr1	19734469	19734969	501	ATAC_1827	40.134	26.3492	4	BT549_peak_4424b	Intron (ENST00000294543.10/255104, intron 13 of 15)	1	19682242	19738419	56178	2	255104	ENST00000489814.5	3450	ENSG00000162542	TMCO4	transmembrane and coiled-coil domains 4
chr1	19735767	19736267	501	ATAC_1828	78.2945	18.5131	4	Hs578T_peak_3150	Intron (ENST00000294543.10/255104, intron 13 of 15)	1	19682242	19738419	56178	2	255104	ENST00000489814.5	2152	ENSG00000162542	TMCO4	transmembrane and coiled-coil domains 4
chr1	19737303	19737803	501	ATAC_1829	67.992	14.7637	2	HCC70_peak_5245b	Exon (ENST00000294543.10/255104, exon 13 of 16)	1	19682242	19738419	56178	2	255104	ENST00000489814.5	616	ENSG00000162542	TMCO4	transmembrane and coiled-coil domains 4
chr1	19754515	19755015	501	ATAC_1830	261.486	56.7787	6	HCC70_peak_5251c	Intron (ENST00000294543.10/255104, intron 7 of 15)	1	19682242	19738419	56178	2	255104	ENST00000489814.5	-16096	ENSG00000162542	TMCO4	transmembrane and coiled-coil domains 4
chr1	19758276	19758776	501	ATAC_1831	140.08	33.1226	7	Hs578T_peak_3154c	Intron (ENST00000294543.10/255104, intron 6 of 15)	1	19750081	19771427	21347	2	255104	ENST00000462171.1	12651	ENSG00000162542	TMCO4	transmembrane and coiled-coil domains 4
chr1	19759644	19760144	501	ATAC_1832	26.9311	7.85985	2	MDA-MB-231_peak_2661	Intron (ENST00000294543.10/255104, intron 6 of 15)	1	19750081	19771427	21347	2	255104	ENST00000462171.1	11283	ENSG00000162542	TMCO4	transmembrane and coiled-coil domains 4
chr1	19764749	19765249	501	ATAC_1833	213.538	46.3673	3	HCC70_peak_5261a	Intron (ENST00000294543.10/255104, intron 6 of 15)	1	19750081	19771427	21347	2	255104	ENST00000462171.1	6178	ENSG00000162542	TMCO4	transmembrane and coiled-coil domains 4
chr1	19765609	19766109	501	ATAC_1834	152.213	33.0513	8	HCC70_peak_5261c	Intron (ENST00000294543.10/255104, intron 6 of 15)	1	19750081	19771427	21347	2	255104	ENST00000462171.1	5318	ENSG00000162542	TMCO4	transmembrane and coiled-coil domains 4
chr1	19776255	19776755	501	ATAC_1835	26.946	7.67289	2	YMB1_peak_2076	Intron (ENST00000294543.10/255104, intron 4 of 15)	1	19737372	19780764	43393	2	255104	ENST00000489135.5	4009	ENSG00000162542	TMCO4	transmembrane and coiled-coil domains 4
chr1	19786883	19787383	501	ATAC_1836	77.595	22.0952	12	YMB1_peak_2079	5' UTR	1	19737372	19780764	43393	2	255104	ENST00000489135.5	-6119	ENSG00000162542	TMCO4	transmembrane and coiled-coil domains 4
chr1	19799449	19799949	501	ATAC_1837	71.7167	15.5725	10	HCC70_peak_5280c	Promoter	1	19682213	19799917	117705	2	255104	ENST00000294543.10	0	ENSG00000162542	TMCO4	transmembrane and coiled-coil domains 4
chr1	19800222	19800722	501	ATAC_1838	46.329	13.5211	11	MDA-MB-231_peak_2667d	Promoter	1	19747163	19799945	52783	2	255104	ENST00000496528.5	-277	ENSG00000162542	TMCO4	transmembrane and coiled-coil domains 4
chr1	19800932	19801432	501	ATAC_1839	33.7541	9.85114	2	MDA-MB-231_peak_2667f	Promoter	1	19747163	19799945	52783	2	255104	ENST00000496528.5	-987	ENSG00000162542	TMCO4	transmembrane and coiled-coil domains 4
[truncated: 138,407 more rows]

## Sheet: SupplementaryTable3
Supplementary Table 3. HOMER enrichment analysis for each set of CREs
[truncated: 430 more rows]
[truncated: 4 more columns]

## Sheet: SupplementaryTable4
Supplementary Table 4. GREAT GO enrichment for each set of CREs
	Group-B-specific CREs
[truncated: 103 more rows]

## Sheet: SupplementaryTable5
Supplementary Table 5. Differentially expressed genes, determined by RNA-seq
[truncated: 1,031 more rows]
